# Supplementary material for: Ammonium piperidine-1-carbodithio­ate
Source: Acta Crystallogr Sect E Struct Rep Online. 2011 Mar 15;67(Pt 4):o879. doi: 10.1107/S1600536811008129 (PMC3099862; doi:10.1107/S1600536811008129)
Supplement: Supplementary file 1 [file e-67-0o879-sup1.cif]

##############################################################################
###                                                                        ###
###        Electronic paper (Acta Crystallographica Section E)             ###
###                                                                        ###
##############################################################################
#                                                                            #
# This CIF contains the data in a paper accepted for publication in Acta     #
# Crystallographica Section E. It conforms to the requirements of Notes      #
# for Authors for Section E, and has been peer reviewed under the auspices   #
# of the IUCr Commission on Journals.                                        #
#                                                                            #
# Full details of the Crystallographic Information File format               #
# are given in the paper "The Crystallographic Information File (CIF):       #
# a New Standard Archive File for Crystallography" by S. R. Hall, F. H.      #
# Allen and I. D. Brown [Acta Cryst. (1991), A47, 655-685].                  #
#                                                                            #
# The current version of the core CIF dictionary is obtainable from          #
# ftp://ftp.iucr.org/pub/cif_core.dic. The current version number is 2.4.    #
#                                                                            #
# Software is freely available for graphical display of the structure(s) in  #
# this CIF.  For information consult the CIF home page http://www.iucr.org/  #
# cif/home.html                                                              #
#                                                                            #
# This file may be used for bona fide research purposes within the           #
# scientific community so long as proper attribution is given to the journal # 
# article from which it was obtained.                                        #
#                                                                            #
##############################################################################
                                             
data_global
_audit_creation_method     'WinGX routine CIF_UPDATE'
_audit_conform_dict_name     cif_core.dic
_audit_conform_dict_version     2.3
_journal_date_recd_electronic     2011-02-15
_journal_date_accepted     2011-03-03
_journal_name_full     'Acta Crystallographica, Section E'
_journal_year     2011
_journal_volume     67
_journal_issue      4
_journal_page_first     o879
_journal_page_last     o879
_journal_paper_category     QO
_journal_coeditor_code     SU2257
_publ_contact_author_name     'Mafud, Ana C.'
_publ_contact_author_address
;
Instituto de Qu\'imica de S\~ao Carlos,
Universidade de S\~ao Paulo,
Av. Trabalhador S\~aocarlense, 400,
Caixa Postal 780, 13560-970,
S\~ao Carlos -SP - Brazil
;
_publ_contact_author_email     'mafud@iqsc.usp.br'
_publ_contact_author_fax     '55(16)92918700'
_publ_contact_author_phone     '55(16)33738057'
_publ_section_title
;
Ammonium piperidine-1-carbodithioate
;
loop_
    _publ_author_name
    _publ_author_footnote
    _publ_author_address
    'Mafud, Ana C.' .
;
Instituto de Qu\'imica de S\~ao Carlos,
Universidade de S\~ao Paulo,
Av. Trabalhador S\~aocarlense 400,
Caixa Postal 780
13560-970 S\~ao Carlos
SP
Brazil
;
data_I
_chemical_name_systematic
;
Ammonium piperidine-1-carbodithioate
;
_chemical_name_common     ?
_chemical_formula_moiety     'H4 N +, C6 H10 N S2 -'
_chemical_formula_sum     'C6 H14 N2 S2'
_chemical_formula_structural     ?
_chemical_formula_iupac     'N H4 +, C6 H10 N S2 -'
_chemical_formula_weight     178.31
_chemical_melting_point     ?
_symmetry_cell_setting     monoclinic
_symmetry_space_group_name_H-M     'P 21/a'
_symmetry_space_group_name_Hall     '-P 2yab'
loop_
    _symmetry_equiv_pos_site_id
    _symmetry_equiv_pos_as_xyz
    1 x,y,z
    2 1/2-x,1/2+y,-z
    3 -x,-y,-z
    4 1/2+x,1/2-y,z
_cell_length_a     8.8812(9)
_cell_length_b     9.0025(9)
_cell_length_c     11.8995(5)
_cell_angle_alpha     90
_cell_angle_beta     104.318(5)
_cell_angle_gamma     90
_cell_volume     921.85(14)
_cell_formula_units_Z     4
_cell_measurement_reflns_used     14
_cell_measurement_theta_min     11.97
_cell_measurement_theta_max     18.06
_cell_measurement_temperature     290
_cell_special_details
;
;
_exptl_crystal_description     'prism'
_exptl_crystal_colour     'colourless'
_exptl_crystal_size_max     0.40
_exptl_crystal_size_mid     0.35
_exptl_crystal_size_min     0.13
_exptl_crystal_size_rad     ?
_exptl_crystal_density_diffrn     1.285
_exptl_crystal_density_meas     ?
_exptl_crystal_density_method     'Not Measured'
_exptl_crystal_F_000     384
_exptl_absorpt_coefficient_mu     0.512
_exptl_absorpt_correction_type     psi-scan
_exptl_absorpt_process_details     '(North <i>et al.</i>, 1968)'
_exptl_absorpt_correction_T_min     0.582
_exptl_absorpt_correction_T_max     0.936
_exptl_special_details
;
;
_diffrn_ambient_temperature     290
_diffrn_radiation_type     'MoK\a'
_diffrn_radiation_wavelength     0.71073
_diffrn_radiation_source     'fine-focus sealed tube'
_diffrn_radiation_monochromator     graphite
_diffrn_measurement_device_type     'Enraf--Nonius TurboCAD-4'
_diffrn_measurement_device     '\k-geometry diffractometer'
_diffrn_measurement_method     'non-profiled \w/2\q'
_diffrn_reflns_number     2847
_diffrn_reflns_av_R_equivalents     0.0152
_diffrn_reflns_av_sigmaI/netI     ?
_diffrn_reflns_theta_min     2.87
_diffrn_reflns_theta_max     29.97
_diffrn_reflns_theta_full     29.97
_diffrn_measured_fraction_theta_max     1.000
_diffrn_measured_fraction_theta_full     1.000
_diffrn_reflns_limit_h_min     0
_diffrn_reflns_limit_h_max     12
_diffrn_reflns_limit_k_min     -12
_diffrn_reflns_limit_k_max     0
_diffrn_reflns_limit_l_min     -16
_diffrn_reflns_limit_l_max     16
_diffrn_reflns_reduction_process
;
;
_diffrn_standards_number     3
_diffrn_standards_interval_time     120
_diffrn_standards_decay_%     5
_refine_special_details     ?
_reflns_number_total     2684
_reflns_number_gt     2093
_reflns_threshold_expression     I>2\s(I)
_refine_ls_structure_factor_coef     Fsqd
_refine_ls_matrix_type     full
_refine_ls_R_factor_all     ?
_refine_ls_R_factor_gt     0.0423
_refine_ls_wR_factor_gt     ?
_refine_ls_wR_factor_ref     0.1230
_refine_ls_goodness_of_fit_ref     1.062
_refine_ls_restrained_S_all     1.062
_refine_ls_number_reflns     2684
_refine_ls_number_parameters     153
_refine_ls_number_restraints     0
_refine_ls_number_constraints     ?
_refine_ls_hydrogen_treatment     mixed
_refine_ls_weighting_scheme     calc
_refine_ls_weighting_details
         'calc w=1/[\s^2^(Fo^2^)+(0.0750P)^2^+0.1152P] where P=(Fo^2^+2Fc^2^)/3'
_atom_sites_solution_hydrogens     ?
_atom_sites_solution_primary     ?
_atom_sites_solution_secondary     ?
_refine_ls_shift/su_max     0.022
_refine_ls_shift/su_mean     ?
_refine_diff_density_max     0.574
_refine_diff_density_min     -0.290
_refine_ls_extinction_method     'none'
_refine_ls_abs_structure_details     ?
_refine_ls_abs_structure_Flack     .
loop_
    _atom_type_symbol
    _atom_type_description
    _atom_type_scat_dispersion_real
    _atom_type_scat_dispersion_imag
    _atom_type_scat_source
    C C 0.0033 0.0016 ' International Tables Vol C Tables 4.2.6.8 and 6.1.1.4'
    H H 0.0000 0.0000 ' International Tables Vol C Tables 4.2.6.8 and 6.1.1.4'
    N N 0.0061 0.0033 ' International Tables Vol C Tables 4.2.6.8 and 6.1.1.4'
    S S 0.1246 0.1234 ' International Tables Vol C Tables 4.2.6.8 and 6.1.1.4'
_computing_data_collection     'CAD-4 EXPRESS (Enraf--Nonius, 1994)'
_computing_cell_refinement     'CAD-4 EXPRESS (Enraf--Nonius, 1994)'
_computing_data_reduction     'XCAD4 (Harms & Wocadlo, 1995)'
_computing_structure_solution     'SHELXS97 (Sheldrick, 2008)'
_computing_structure_refinement     'SHELXL97 (Sheldrick, 2008)'
_computing_molecular_graphics     'ORTEP-3 for Windows (Farrugia, 1997)'
_computing_publication_material     'WinGX (Farrugia, 1999)'
loop_
    _atom_site_type_symbol
    _atom_site_label
    _atom_site_fract_x
    _atom_site_fract_y
    _atom_site_fract_z
    _atom_site_U_iso_or_equiv
    _atom_site_thermal_displace_type
    _atom_site_calc_flag
    _atom_site_refinement_flags
    _atom_site_occupancy
    S S1 0.77666(5) 0.04141(4) 0.55813(3) 0.04040(10)
                                                    Uani . . 1.000
    S S2 0.83657(6) -0.11212(5) 0.78409(4) 0.05310(10)
                                                     Uani . . 1.000
    N N2 0.8144(3) 0.17995(18) 0.76181(14) 0.0669(6) Uani . . 1.000
    C C1 0.80997(19) 0.05002(17) 0.70767(14) 0.0391(4) Uani . . 1.000
    C C2A 0.7452(6) 0.3162(4) 0.6942(3) 0.0549(13) Uani . . 0.584(8)
    C C3A 0.8316(9) 0.4502(5) 0.7551(5) 0.0625(15) Uani . . 0.584(8)
    C C4A 0.7868(18) 0.4519(18) 0.8807(15) 0.077(4) Uani . . 0.584(8)
    C C5A 0.8614(7) 0.3215(5) 0.9445(4) 0.0629(15) Uani . . 0.584(8)
    C C6A 0.7972(9) 0.1813(7) 0.8853(5) 0.0666(18) Uani . . 0.584(8)
    C C6B 0.8811(14) 0.1978(9) 0.8936(6) 0.073(3) Uani . . 0.416(8)
    C C3B 0.7530(10) 0.4409(9) 0.7391(7) 0.062(2) Uani . . 0.416(8)
    C C4B 0.816(3) 0.472(3) 0.866(2) 0.079(5) Uani . . 0.416(8)
    C C2B 0.8552(8) 0.3244(5) 0.7066(4) 0.0507(16) Uani . . 0.416(8)
    C C5B 0.7715(14) 0.3116(13) 0.9232(7) 0.096(4) Uani . . 0.416(8)
    N N1 0.47677(19) 0.24531(19) 0.40932(17) 0.0468(5) Uani . . 1.000
    H H2A2 0.75640 0.31040 0.61520 0.0660 Uiso calc . 0.584(8)
    H H3A1 0.79720 0.54060 0.71210 0.0750 Uiso calc . 0.584(8)
    H H2A1 0.63550 0.32370 0.69170 0.0660 Uiso calc . 0.584(8)
    H H6A1 0.68830 0.17260 0.88500 0.0800 Uiso calc . 0.584(8)
    H H6A2 0.85200 0.09700 0.92730 0.0800 Uiso calc . 0.584(8)
    H H3A2 0.94280 0.43950 0.76510 0.0750 Uiso calc . 0.584(8)
    H H4A1 0.82450 0.54210 0.92290 0.0920 Uiso calc . 0.584(8)
    H H4A2 0.67500 0.44680 0.86980 0.0920 Uiso calc . 0.584(8)
    H H5A1 0.84560 0.32270 1.02230 0.0750 Uiso calc . 0.584(8)
    H H5A2 0.97240 0.32560 0.95090 0.0750 Uiso calc . 0.584(8)
    H H2B1 0.96390 0.34930 0.73690 0.0610 Uiso calc . 0.416(8)
    H H2B2 0.83420 0.31450 0.62300 0.0610 Uiso calc . 0.416(8)
    H H3B1 0.75430 0.53050 0.69410 0.0740 Uiso calc . 0.416(8)
    H H3B2 0.64680 0.40540 0.72460 0.0740 Uiso calc . 0.416(8)
    H H4B1 0.76550 0.55630 0.89120 0.0950 Uiso calc . 0.416(8)
    H H4B2 0.92780 0.48860 0.88470 0.0950 Uiso calc . 0.416(8)
    H H5B1 0.78720 0.32050 1.00650 0.1150 Uiso calc . 0.416(8)
    H H5B2 0.66410 0.28440 0.88930 0.1150 Uiso calc . 0.416(8)
    H H6B1 0.87760 0.10500 0.93420 0.0870 Uiso calc . 0.416(8)
    H H6B2 0.98710 0.23420 0.91150 0.0870 Uiso calc . 0.416(8)
    H H1 0.522(3) 0.290(3) 0.372(2) 0.068(8) Uiso . . 1.000
    H H2 0.542(3) 0.184(3) 0.4556(19) 0.055(6) Uiso . . 1.000
    H H3 0.448(3) 0.308(3) 0.463(2) 0.081(8) Uiso . . 1.000
    H H4 0.393(4) 0.201(3) 0.365(3) 0.090(9) Uiso . . 1.000
loop_
    _atom_site_aniso_label
    _atom_site_aniso_U_11
    _atom_site_aniso_U_22
    _atom_site_aniso_U_33
    _atom_site_aniso_U_12
    _atom_site_aniso_U_13
    _atom_site_aniso_U_23
    S1 0.0487(2) 0.0370(2) 0.0367(2) 0.0034(2) 0.0126(2) 0.00060(10)
    S2 0.0722(3) 0.0415(2) 0.0449(2) -0.0032(2) 0.0132(2) 0.0091(2)
    N2 0.1274(16) 0.0387(8) 0.0397(7) 0.0076(9) 0.0302(9) -0.0007(6)
    C1 0.0447(8) 0.0371(7) 0.0379(7) -0.0001(6) 0.0150(6) 0.0017(6)
    C2A 0.071(3) 0.0412(16) 0.0505(17) 0.0079(16) 0.0113(16) -0.0034(12)
    C3A 0.077(3) 0.0394(17) 0.068(3) -0.001(2) 0.012(3) -0.0056(16)
    C4A 0.105(6) 0.067(8) 0.063(5) 0.019(6) 0.030(4) -0.021(4)
    C5A 0.071(3) 0.072(3) 0.0455(18) 0.000(2) 0.014(2) -0.0168(17)
    C6A 0.101(4) 0.066(3) 0.0404(19) -0.004(3) 0.032(3) -0.0098(17)
    C6B 0.122(7) 0.059(3) 0.039(3) -0.011(5) 0.024(4) 0.000(2)
    C3B 0.058(4) 0.059(3) 0.067(4) 0.016(3) 0.014(3) -0.011(3)
    C4B 0.130(11) 0.050(4) 0.067(7) -0.008(6) 0.043(6) -0.017(4)
    C2B 0.070(4) 0.0338(19) 0.052(2) 0.007(2) 0.022(2) 0.0016(16)
    C5B 0.097(6) 0.144(9) 0.058(4) -0.023(6) 0.040(4) -0.038(5)
    N1 0.0396(8) 0.0394(7) 0.0623(9) -0.0031(6) 0.0141(7) 0.0027(7)
_geom_special_details
;
 Bond distances, angles etc. have been calculated using the
 rounded fractional coordinates. All su's are estimated
 from the variances of the (full) variance-covariance matrix.
 The cell esds are taken into account in the estimation of
 distances, angles and torsion angles
;
loop_
    _geom_bond_atom_site_label_1
    _geom_bond_atom_site_label_2
    _geom_bond_site_symmetry_1
    _geom_bond_site_symmetry_2
    _geom_bond_distance
    _geom_bond_publ_flag
    S1 C1 . . 1.7319(17) no
    S2 C1 . . 1.7050(16) no
    N2 C1 . . 1.331(2) no
    N2 C2A . . 1.512(4) no
    N2 C6A . . 1.515(6) no
    N2 C2B . . 1.540(5) no
    N2 C6B . . 1.542(7) no
    N1 H4 . . 0.89(3) no
    N1 H3 . . 0.93(3) no
    N1 H1 . . 0.78(3) no
    N1 H2 . . 0.89(3) no
    C2A C3A . . 1.515(7) no
    C2B C3B . . 1.499(10) no
    C3A C4A . . 1.639(18) no
    C3B C4B . . 1.50(2) no
    C4A C5A . . 1.465(17) no
    C4B C5B . . 1.69(3) no
    C5A C6A . . 1.489(8) no
    C5B C6B . . 1.514(16) no
    C2A H2A1 . . 0.9700 no
    C2A H2A2 . . 0.9700 no
    C2B H2B1 . . 0.9700 no
    C2B H2B2 . . 0.9700 no
    C3A H3A1 . . 0.9700 no
    C3A H3A2 . . 0.9700 no
    C3B H3B1 . . 0.9700 no
    C3B H3B2 . . 0.9700 no
    C4A H4A1 . . 0.9700 no
    C4A H4A2 . . 0.9700 no
    C4B H4B2 . . 0.9700 no
    C4B H4B1 . . 0.9700 no
    C5A H5A1 . . 0.9700 no
    C5A H5A2 . . 0.9700 no
    C5B H5B1 . . 0.9700 no
    C5B H5B2 . . 0.9700 no
    C6A H6A2 . . 0.9700 no
    C6A H6A1 . . 0.9700 no
    C6B H6B1 . . 0.9700 no
    C6B H6B2 . . 0.9700 no
loop_
    _geom_angle_atom_site_label_1
    _geom_angle_atom_site_label_2
    _geom_angle_atom_site_label_3
    _geom_angle_site_symmetry_1
    _geom_angle_site_symmetry_2
    _geom_angle_site_symmetry_3
    _geom_angle
    _geom_angle_publ_flag
    C1 N2 C2A . . . 119.73(19) no
    C1 N2 C6A . . . 118.6(3) no
    C1 N2 C2B . . . 121.2(2) no
    C1 N2 C6B . . . 122.8(3) no
    C2A N2 C6A . . . 112.6(3) no
    C2B N2 C6B . . . 105.9(4) no
    H1 N1 H2 . . . 109(3) no
    H1 N1 H3 . . . 110(3) no
    H1 N1 H4 . . . 111(3) no
    H2 N1 H3 . . . 102(2) no
    H2 N1 H4 . . . 114(3) no
    H3 N1 H4 . . . 110(3) no
    S2 C1 N2 . . . 120.70(13) no
    S1 C1 S2 . . . 118.40(9) no
    S1 C1 N2 . . . 120.91(13) no
    N2 C2A C3A . . . 107.5(3) no
    N2 C2B C3B . . . 105.0(5) no
    C2A C3A C4A . . . 103.6(7) no
    C2B C3B C4B . . . 106.9(12) no
    C3A C4A C5A . . . 106.5(10) no
    C3B C4B C5B . . . 100.4(15) no
    C4A C5A C6A . . . 111.3(8) no
    C4B C5B C6B . . . 104.9(12) no
    N2 C6A C5A . . . 110.3(5) no
    N2 C6B C5B . . . 101.5(7) no
    C3A C2A H2A2 . . . 110.00 no
    N2 C2A H2A1 . . . 110.00 no
    N2 C2A H2A2 . . . 110.00 no
    C3A C2A H2A1 . . . 110.00 no
    H2A1 C2A H2A2 . . . 108.00 no
    N2 C2B H2B1 . . . 111.00 no
    N2 C2B H2B2 . . . 111.00 no
    C3B C2B H2B2 . . . 111.00 no
    H2B1 C2B H2B2 . . . 109.00 no
    C3B C2B H2B1 . . . 111.00 no
    C4A C3A H3A1 . . . 111.00 no
    H3A1 C3A H3A2 . . . 109.00 no
    C2A C3A H3A2 . . . 111.00 no
    C4A C3A H3A2 . . . 111.00 no
    C2A C3A H3A1 . . . 111.00 no
    C4B C3B H3B2 . . . 110.00 no
    C2B C3B H3B1 . . . 110.00 no
    C2B C3B H3B2 . . . 110.00 no
    C4B C3B H3B1 . . . 110.00 no
    H3B1 C3B H3B2 . . . 109.00 no
    C3A C4A H4A1 . . . 110.00 no
    C3A C4A H4A2 . . . 110.00 no
    C5A C4A H4A2 . . . 110.00 no
    H4A1 C4A H4A2 . . . 109.00 no
    C5A C4A H4A1 . . . 110.00 no
    C5B C4B H4B1 . . . 112.00 no
    H4B1 C4B H4B2 . . . 110.00 no
    C3B C4B H4B2 . . . 111.00 no
    C5B C4B H4B2 . . . 112.00 no
    C3B C4B H4B1 . . . 112.00 no
    C6A C5A H5A2 . . . 109.00 no
    C4A C5A H5A1 . . . 109.00 no
    C4A C5A H5A2 . . . 109.00 no
    C6A C5A H5A1 . . . 109.00 no
    H5A1 C5A H5A2 . . . 108.00 no
    C4B C5B H5B2 . . . 111.00 no
    C6B C5B H5B1 . . . 111.00 no
    C4B C5B H5B1 . . . 111.00 no
    H5B1 C5B H5B2 . . . 109.00 no
    C6B C5B H5B2 . . . 111.00 no
    N2 C6A H6A2 . . . 110.00 no
    C5A C6A H6A1 . . . 110.00 no
    H6A1 C6A H6A2 . . . 108.00 no
    C5A C6A H6A2 . . . 110.00 no
    N2 C6A H6A1 . . . 110.00 no
    H6B1 C6B H6B2 . . . 109.00 no
    N2 C6B H6B1 . . . 111.00 no
    N2 C6B H6B2 . . . 112.00 no
    C5B C6B H6B1 . . . 111.00 no
    C5B C6B H6B2 . . . 111.00 no
loop_
    _geom_torsion_atom_site_label_1
    _geom_torsion_atom_site_label_2
    _geom_torsion_atom_site_label_3
    _geom_torsion_atom_site_label_4
    _geom_torsion_site_symmetry_1
    _geom_torsion_site_symmetry_2
    _geom_torsion_site_symmetry_3
    _geom_torsion_site_symmetry_4
    _geom_torsion
    _geom_torsion_publ_flag
    C2A N2 C1 S1 . . . . 17.9(4) no
    C2A N2 C1 S2 . . . . -161.9(3) no
    C6A N2 C1 S1 . . . . 162.6(4) no
    C6A N2 C1 S2 . . . . -17.3(4) no
    C1 N2 C2A C3A . . . . -152.3(4) no
    C6A N2 C2A C3A . . . . 61.1(6) no
    C1 N2 C6A C5A . . . . 159.2(4) no
    C2A N2 C6A C5A . . . . -53.7(6) no
    N2 C2A C3A C4A . . . . -65.1(8) no
    C2A C3A C4A C5A . . . . 68.2(10) no
    C3A C4A C5A C6A . . . . -64.0(11) no
    C4A C5A C6A N2 . . . . 56.6(10) no
loop_
    _geom_hbond_atom_site_label_D
    _geom_hbond_atom_site_label_H
    _geom_hbond_atom_site_label_A
    _geom_hbond_site_symmetry_A
    _geom_hbond_distance_DH
    _geom_hbond_distance_HA
    _geom_hbond_distance_DA
    _geom_hbond_angle_DHA
    _geom_hbond_publ_flag
    N1 H1 S2 2_656 0.78(3) 2.64(3) 3.4029(19) 167(2) yes
    N1 H2 S1 . 0.89(3) 2.49(3) 3.3565(19) 164(2) yes
    N1 H3 S1 4_455 0.93(3) 2.51(3) 3.3967(19) 159(2) yes
    N1 H4 S2 3_656 0.89(3) 2.48(3) 3.3632(19) 170(3) yes
