# Supplementary material for: Ammonium piperidine-1-carbodithio­ate
Source: Acta Crystallogr Sect E Struct Rep Online. 2011 Mar 15;67(Pt 4):o879. doi: 10.1107/S1600536811008129 (PMC3099862; doi:10.1107/S1600536811008129)
Supplement: Supplementary file 2 [file e-67-0o879-Isup2.hkl]

#
# h,k,l, Fc-squared, Fo-squared, sigma(Fo-squared) and status flag
#
data_I
_shelx_title ' I         P 21/A       R   0.06'
_shelx_refln_list_code          4
_shelx_F_calc_maximum      133.27
_exptl_crystal_F_000       384.00
_reflns_d_resolution_high  0.7115
 
loop_
 _symmetry_equiv_pos_as_xyz
 'x, y, z'
 '-x+1/2, y+1/2, -z'
 '-x, -y, -z'
 'x-1/2, -y-1/2, z'
 
_cell_length_a     8.8812
_cell_length_b     9.0025
_cell_length_c    11.8995
_cell_angle_alpha  90.000
_cell_angle_beta  104.318
_cell_angle_gamma  90.000
 
_shelx_F_squared_multiplier     1.000
 
loop_
 _refln_index_h
 _refln_index_k
 _refln_index_l
 _refln_F_squared_calc
 _refln_F_squared_meas
 _refln_F_squared_sigma
 _refln_observed_status
   2   0   0    17761.29    14998.39     88.16 o
   4   0   0      600.73      707.52      7.90 o
   6   0   0      305.19      333.38      6.94 o
   8   0   0        0.00       -0.07      1.17 o
  10   0   0        2.67       -2.57      3.68 o
  12   0   0        0.04       -4.53      4.53 o
   1   1   0      611.70      754.33      4.61 o
   2   1   0     1166.08     1366.60      7.83 o
   3   1   0     2438.13     3034.84     14.05 o
   4   1   0        6.59        9.50      0.67 o
   5   1   0      828.75     1055.44     10.95 o
   6   1   0      176.66      175.32      5.21 o
   7   1   0      131.94      167.98      4.03 o
   8   1   0       16.54       20.31      1.43 o
   9   1   0       22.06       23.54      1.61 o
  10   1   0       34.83       38.14      2.08 o
  11   1   0        7.62        8.56      1.74 o
  12   1   0        0.78       -1.53      1.78 o
   0   2   0      311.51      432.56      4.12 o
   1   2   0      655.89      752.18      5.77 o
   2   2   0     4823.51     5449.26     17.52 o
   3   2   0      306.44      380.17      5.45 o
   4   2   0      146.74      159.74      4.18 o
   5   2   0      600.82      686.71      9.18 o
   6   2   0       82.58       84.23      2.29 o
   7   2   0       45.20       55.60      1.71 o
   8   2   0       12.43       13.94      1.34 o
   9   2   0       27.76       31.51      1.83 o
  10   2   0        1.94        2.42      1.51 o
  11   2   0       17.17       20.73      2.03 o
   1   3   0      115.09      114.10      2.85 o
   2   3   0      319.31      358.75      5.24 o
   3   3   0      228.58      235.85      4.73 o
   4   3   0       61.63       69.20      2.23 o
   5   3   0        7.96        9.29      0.84 o
   6   3   0      158.07      168.48      3.97 o
   7   3   0      100.53      101.21      3.50 o
   8   3   0      311.54      298.17      8.64 o
   9   3   0       71.73       71.51      2.27 o
  10   3   0       12.55       13.92      1.76 o
  11   3   0       10.54       13.47      1.91 o
   0   4   0       28.46       29.76      0.80 o
   1   4   0      218.27      189.96      4.18 o
   2   4   0       44.64       50.27      1.77 o
   3   4   0      393.90      366.60      6.40 o
   4   4   0      936.02      905.12     10.77 o
   5   4   0      255.91      247.33      6.33 o
   6   4   0      163.61      171.43      4.18 o
   7   4   0       55.49       48.89      1.78 o
   8   4   0       13.20       16.04      1.44 o
   9   4   0        0.31       -0.90      1.35 o
  10   4   0        8.06        7.56      1.78 o
  11   4   0        5.25        0.00      4.19 o
   1   5   0      184.39      172.91      4.54 o
   2   5   0      510.06      512.20      7.98 o
   3   5   0      280.54      273.40      6.09 o
   4   5   0      400.53      379.47      7.68 o
   5   5   0        2.15       -2.24      2.24 o
   6   5   0      369.51      359.97      8.85 o
   7   5   0       93.26       88.49      2.57 o
   8   5   0       21.09       13.31      1.54 o
   9   5   0       32.83       37.09      1.99 o
  10   5   0       25.06       24.45      2.05 o
  11   5   0        1.86       -3.68      3.68 o
   0   6   0        2.81        5.75      0.71 o
   1   6   0     1571.52     1536.15     14.70 o
   2   6   0       80.32       74.88      2.20 o
   3   6   0      242.48      218.57      6.22 o
   4   6   0        2.87        1.23      2.30 o
   5   6   0        4.59        3.39      1.18 o
   6   6   0       49.25       48.19      1.82 o
   7   6   0       10.34       10.41      1.40 o
   8   6   0        3.40        0.00      1.40 o
   9   6   0        2.34        1.30      1.60 o
  10   6   0        0.36        0.94      3.11 o
   1   7   0        0.05        1.54      1.02 o
   2   7   0     1262.27     1264.25     14.70 o
   3   7   0        5.62        5.03      1.12 o
   4   7   0     1168.79     1128.57     15.22 o
   5   7   0        9.47        8.85      1.22 o
   6   7   0       72.23       68.08      2.14 o
   7   7   0       20.61       19.17      1.68 o
   8   7   0       17.70       21.44      1.82 o
   9   7   0        3.35        2.07      1.69 o
  10   7   0        0.30       -0.80      1.61 o
   0   8   0      137.25      144.64      4.01 o
   1   8   0      464.21      427.90      9.65 o
   2   8   0      299.65      287.04      8.01 o
   3   8   0      157.24      149.18      4.30 o
   4   8   0       58.62       52.03      1.91 o
   5   8   0       11.82       13.21      1.39 o
   6   8   0       53.32       62.66      2.27 o
   7   8   0        1.28        2.00      1.37 o
   8   8   0        0.05       -3.49      3.49 o
   9   8   0        0.09        0.32      3.48 o
   1   9   0       17.76       16.81      1.33 o
   2   9   0        1.67       -0.42      2.30 o
   3   9   0       31.65       27.16      1.62 o
   4   9   0        8.22       11.31      1.34 o
   5   9   0       27.77       29.26      1.87 o
   6   9   0       60.52       71.19      2.56 o
   7   9   0       65.51       71.57      2.63 o
   8   9   0        7.52        9.20      1.86 o
   0  10   0       55.96       51.28      2.03 o
   1  10   0        1.01       -0.24      2.36 o
   2  10   0       24.64       24.47      1.66 o
   3  10   0       23.82       27.38      1.82 o
   4  10   0      103.05      104.10      2.86 o
   5  10   0       46.53       56.29      2.41 o
   6  10   0       11.79       12.16      1.72 o
   7  10   0       22.53       28.48      2.14 o
   1  11   0        0.00       -2.50      3.00 o
   2  11   0       43.89       45.99      2.15 o
   3  11   0        6.94        4.69      1.57 o
   4  11   0       10.52        6.91      1.73 o
   5  11   0        6.85        7.30      1.61 o
   0  12   0       77.26       81.54      2.75 o
   1  12   0       13.17       11.05      1.77 o
   2  12   0       77.57       82.88      2.92 o
   3  12   0        0.00        0.65      3.23 o
 -12   0   1        0.12       -4.34      4.34 o
 -10   0   1       20.44       18.97      1.78 o
  -8   0   1        4.20        1.25      2.93 o
  -6   0   1      540.79      556.23      8.78 o
  -4   0   1    13479.42    16030.23     36.06 o
  -2   0   1    11805.09    10522.60     73.02 o
   2   0   1    10246.11     9769.93     21.13 o
   4   0   1      530.28      684.42      7.97 o
   6   0   1        5.53        4.08      0.86 o
   8   0   1       33.40       33.02      1.59 o
  10   0   1        1.20        0.05      1.53 o
 -12   1   1        0.02        3.53      1.75 o
 -11   1   1       24.45       22.63      2.17 o
 -10   1   1       14.67       23.69      1.79 o
  -9   1   1      165.62      167.18      4.89 o
  -8   1   1        8.00        9.17      1.26 o
  -7   1   1      693.54      766.64     11.41 o
  -6   1   1        9.18       11.28      0.91 o
  -5   1   1     1220.33     1257.10     11.80 o
  -4   1   1      130.07      153.69      3.91 o
  -3   1   1      197.88      206.92      3.75 o
  -2   1   1     2452.95     2962.86     11.33 o
  -1   1   1      784.43     1010.29      5.44 o
   0   1   1     1367.78     1480.70     11.99 o
   1   1   1     2220.20     2758.03      9.67 o
   2   1   1     1478.67     1734.07      9.37 o
   3   1   1      616.64      793.71      7.59 o
   4   1   1       30.49       26.06      0.81 o
   5   1   1       45.59       50.22      1.66 o
   6   1   1      351.55      350.63      7.35 o
   7   1   1       41.26       40.26      1.52 o
   8   1   1        0.01       -0.19      2.33 o
   9   1   1       42.37       40.80      1.92 o
  10   1   1        1.71       -0.43      1.48 o
  11   1   1       14.30       13.99      1.95 o
 -12   2   1        2.87       -0.33      4.44 o
 -11   2   1        0.04       -0.89      3.94 o
 -10   2   1        1.50        0.26      3.74 o
  -9   2   1       60.35       74.15      2.33 o
  -8   2   1        8.61       10.47      1.28 o
  -7   2   1      169.36      188.49      4.34 o
  -6   2   1      655.63      674.83      9.89 o
  -5   2   1       24.65       21.24      0.89 o
  -4   2   1      483.83      519.74      7.11 o
  -3   2   1       27.99       26.47      1.03 o
  -2   2   1     5265.12     5861.86     18.02 o
  -1   2   1      260.97      312.88      3.82 o
   0   2   1      593.55      694.05      3.83 o
   1   2   1     2743.99     3053.45     12.13 o
   2   2   1     1113.55     1164.97      8.54 o
   3   2   1     1101.10     1219.04      9.95 o
   4   2   1       16.32       14.56      0.78 o
   5   2   1        4.49        4.73      0.73 o
   6   2   1        0.17       -0.65      0.95 o
   7   2   1      139.22      157.73      4.16 o
   8   2   1        0.02       -2.66      2.66 o
   9   2   1       42.10       50.20      2.02 o
  10   2   1        5.18        8.79      1.50 o
  11   2   1        0.66        0.93      3.61 o
 -11   3   1       14.39       15.14      1.91 o
 -10   3   1       24.86       25.70      1.99 o
  -9   3   1       26.93       29.98      1.76 o
  -8   3   1       60.32       62.32      2.04 o
  -7   3   1        4.71        6.50      1.14 o
  -6   3   1       13.56       13.00      1.06 o
  -5   3   1        0.32       -0.36      1.66 o
  -4   3   1        5.00        8.13      0.66 o
  -3   3   1      155.15      156.46      3.91 o
  -2   3   1      328.69      387.07      5.38 o
  -1   3   1     1091.02     1188.93      8.75 o
   0   3   1       16.10       12.96      0.63 o
   1   3   1       96.92      129.54      3.05 o
   2   3   1       65.59       77.49      1.92 o
   3   3   1      564.14      567.66      7.42 o
   4   3   1     1834.14     1971.76     15.05 o
   5   3   1      830.65      835.12     10.89 o
   6   3   1      260.15      259.86      6.73 o
   7   3   1      268.38      279.82      7.67 o
   8   3   1       96.12       91.02      2.77 o
   9   3   1       26.22       27.47      1.90 o
  10   3   1        0.94       -2.24      3.61 o
  11   3   1        1.02        1.89      1.63 o
 -11   4   1        0.12       -0.62      3.63 o
 -10   4   1        4.56        4.89      1.49 o
  -9   4   1        7.54        5.40      1.45 o
  -8   4   1      160.52      148.69      4.77 o
  -7   4   1       53.15       45.73      1.74 o
  -6   4   1       10.07       10.65      1.10 o
  -5   4   1      111.17      116.09      3.18 o
  -4   4   1       26.40       29.18      0.96 o
  -3   4   1      276.60      296.94      5.69 o
  -2   4   1      257.64      288.89      5.34 o
  -1   4   1     1056.57     1064.95      9.69 o
   0   4   1     1239.56     1236.62     11.51 o
   1   4   1     2462.81     2725.39     15.59 o
   2   4   1      824.27      837.85      9.26 o
   3   4   1     1160.20     1262.12     12.00 o
   4   4   1      404.12      431.54      7.61 o
   5   4   1       95.49       91.82      2.90 o
   6   4   1       17.30       14.62      1.25 o
   7   4   1        6.57        4.39      1.19 o
   8   4   1       49.11       52.20      2.05 o
   9   4   1       15.65       13.20      1.62 o
  10   4   1        1.81       -0.23      1.65 o
  11   4   1        4.38        2.61      4.09 o
 -11   5   1        9.94       11.99      2.01 o
 -10   5   1       47.20       38.53      2.27 o
  -9   5   1        3.72        1.40      1.58 o
  -8   5   1       95.74       93.23      2.83 o
  -7   5   1       18.62       13.85      1.44 o
  -6   5   1      301.31      321.16      8.08 o
  -5   5   1       85.41       87.07      2.44 o
  -4   5   1       92.20       84.07      2.18 o
  -3   5   1       39.55       37.47      1.08 o
  -2   5   1      123.74      122.72      2.86 o
  -1   5   1      432.22      459.90      7.23 o
   0   5   1      423.89      415.64      4.87 o
   1   5   1      177.36      169.03      4.64 o
   2   5   1     1105.25     1138.60     11.95 o
   3   5   1      110.01       94.82      2.80 o
   4   5   1       66.44       65.34      1.80 o
   5   5   1      261.02      272.46      7.25 o
   6   5   1      140.50      140.45      4.12 o
   7   5   1       43.82       42.96      1.83 o
   8   5   1        9.42       10.78      1.42 o
   9   5   1        0.12       -1.35      3.26 o
  10   5   1       29.50       37.34      2.26 o
 -10   6   1       10.89        6.21      1.87 o
  -9   6   1        1.66        2.83      1.60 o
  -8   6   1        0.21        1.53      1.34 o
  -7   6   1       22.50       20.51      1.58 o
  -6   6   1       18.47       21.05      1.45 o
  -5   6   1      536.15      532.07     10.44 o
  -4   6   1       52.82       50.85      1.62 o
  -3   6   1     1789.13     1717.28     16.49 o
  -2   6   1       24.53       23.97      1.03 o
  -1   6   1     1314.00     1324.34     13.67 o
   0   6   1       58.08       60.86      2.19 o
   1   6   1       56.79       55.10      1.62 o
   2   6   1       39.07       39.64      1.29 o
   3   6   1       12.85       12.07      1.02 o
   4   6   1        3.94       -1.89      2.32 o
   5   6   1        0.01       -0.63      1.00 o
   6   6   1        1.45        2.60      1.10 o
   7   6   1       10.49       12.62      1.43 o
   8   6   1        0.50       -2.58      2.77 o
   9   6   1        0.01        1.28      1.51 o
  10   6   1        1.42        1.28      3.39 o
 -10   7   1        2.68        2.03      1.81 o
  -9   7   1        7.56        2.39      4.10 o
  -8   7   1      118.68      107.57      3.29 o
  -7   7   1       15.58       13.78      1.38 o
  -6   7   1      283.13      248.63      5.84 o
  -5   7   1        4.28        4.66      1.24 o
  -4   7   1       56.81       55.97      1.90 o
  -3   7   1       15.78       14.82      1.28 o
  -2   7   1      790.92      779.63     11.85 o
  -1   7   1        2.35        0.68      1.05 o
   0   7   1     2717.97     2627.34     28.10 o
   1   7   1        2.29        0.30      2.08 o
   2   7   1      494.16      471.12      9.36 o
   3   7   1       13.81       17.01      1.21 o
   4   7   1       37.24       34.34      1.56 o
   5   7   1       20.26       19.03      1.50 o
   6   7   1        9.43        6.92      1.30 o
   7   7   1        4.05        5.32      1.36 o
   8   7   1       42.01       45.77      2.25 o
   9   7   1        0.15       -3.77      3.77 o
  -9   8   1        0.00       -1.28      3.35 o
  -8   8   1        2.87        3.06      1.61 o
  -7   8   1       20.18       23.42      1.84 o
  -6   8   1       60.34       57.79      2.29 o
  -5   8   1      180.02      159.42      5.01 o
  -4   8   1        5.91        6.87      1.20 o
  -3   8   1      403.84      390.39      9.49 o
  -2   8   1      113.11      119.21      3.80 o
  -1   8   1      300.92      278.92      7.87 o
   0   8   1       18.96       19.98      0.90 o
   1   8   1       92.90       86.45      2.69 o
   2   8   1       96.41       93.75      2.85 o
   3   8   1        0.56       -0.96      2.11 o
   4   8   1        1.74        0.88      1.07 o
   5   8   1        1.60        1.58      2.49 o
   6   8   1        9.14        8.71      1.46 o
   7   8   1        0.89       -3.33      3.33 o
   8   8   1       10.16       16.08      1.75 o
   9   8   1        0.84        0.33      3.26 o
  -8   9   1       10.58        8.32      1.67 o
  -7   9   1        1.74        2.07      1.54 o
  -6   9   1       15.26       11.70      1.63 o
  -5   9   1        0.63       -2.53      2.86 o
  -4   9   1        1.81        0.46      2.23 o
  -3   9   1        6.34        4.70      1.16 o
  -2   9   1        2.39        3.63      1.02 o
  -1   9   1      120.16      115.96      3.27 o
   0   9   1        6.05        6.20      0.77 o
   1   9   1        5.52        8.18      1.11 o
   2   9   1       46.71       44.72      1.79 o
   3   9   1      108.71      100.73      3.26 o
   4   9   1       16.07       16.23      1.52 o
   5   9   1      161.55      150.49      4.29 o
   6   9   1       40.63       44.85      2.20 o
   7   9   1       21.27       18.35      1.87 o
   8   9   1        1.12       -1.31      3.71 o
  -7  10   1        5.89        7.35      1.73 o
  -6  10   1       10.42       11.55      1.68 o
  -5  10   1        0.00        0.28      3.13 o
  -4  10   1       41.12       43.24      2.15 o
  -3  10   1        3.20        3.69      1.28 o
  -2  10   1       14.81       16.95      1.48 o
  -1  10   1       15.20       11.51      1.49 o
   0  10   1      172.62      172.27      5.28 o
   1  10   1      112.64      113.78      3.19 o
   2  10   1       80.87       81.32      2.56 o
   3  10   1      129.52      135.61      4.10 o
   4  10   1       17.84       16.60      1.72 o
   5  10   1       13.37       16.21      1.77 o
   6  10   1        4.43        6.47      1.61 o
   7  10   1        0.00       -1.99      3.54 o
  -6  11   1       12.80        2.00      4.55 o
  -5  11   1        6.65        6.18      1.63 o
  -4  11   1        3.85       -3.34      3.66 o
  -3  11   1       10.03       12.32      1.56 o
  -2  11   1       22.48       18.60      1.79 o
  -1  11   1        0.09       -0.17      1.27 o
   0  11   1       43.48       42.38      1.49 o
   1  11   1       10.67       11.37      1.53 o
   2  11   1       11.83       10.65      1.72 o
   3  11   1       47.63       54.34      2.35 o
   4  11   1       34.07       37.17      2.23 o
   5  11   1       37.83       37.25      2.22 o
  -3  12   1       12.18        9.43      1.76 o
  -2  12   1      109.58      115.78      3.28 o
  -1  12   1        3.62        0.63      3.28 o
   0  12   1       17.47       18.57      1.28 o
   1  12   1        6.49        7.10      1.58 o
   2  12   1        4.95        7.23      1.53 o
   3  12   1        7.53        6.58      1.67 o
 -12   0   2        0.21       -0.51      1.75 o
 -10   0   2        0.01       -0.99      3.34 o
  -8   0   2      566.93      571.82     10.74 o
  -6   0   2     1237.17     1410.51     13.66 o
  -4   0   2     1608.65     1896.78     12.55 o
  -2   0   2     5774.23     5531.34     15.46 o
   0   0   2     2963.81     2487.37     10.43 o
   2   0   2        0.60        1.32      0.40 o
   4   0   2      729.81      697.53      8.39 o
   6   0   2      251.81      255.19      6.43 o
   8   0   2       23.17       25.00      1.57 o
  10   0   2       20.16       23.37      1.97 o
 -12   1   2        0.01       -3.22      4.20 o
 -11   1   2       60.79       65.45      2.67 o
 -10   1   2        0.49       -0.50      3.38 o
  -9   1   2      174.63      158.57      4.87 o
  -8   1   2        2.14        5.68      1.22 o
  -7   1   2      103.56      102.51      3.38 o
  -6   1   2        3.48       -0.50      1.89 o
  -5   1   2      263.58      287.93      5.74 o
  -4   1   2      205.40      247.01      4.78 o
  -3   1   2     2743.81     3182.21     14.35 o
  -2   1   2       87.14       82.79      2.19 o
  -1   1   2     2930.53     3408.55     11.24 o
   0   1   2     1058.59      996.40     29.51 o
   1   1   2      380.80      380.41      4.20 o
   2   1   2     2149.73     2145.16     11.38 o
   3   1   2       49.72       43.92      1.24 o
   4   1   2        0.05        0.48      1.39 o
   5   1   2      269.45      244.81      5.84 o
   6   1   2       14.97       13.96      1.03 o
   7   1   2      266.01      252.76      7.14 o
   8   1   2       17.22       21.77      1.47 o
   9   1   2       65.78       60.73      2.22 o
  10   1   2        5.12        1.93      3.71 o
  11   1   2        5.19        6.42      1.66 o
 -12   2   2        0.56        0.13      1.80 o
 -11   2   2       14.99       17.67      1.95 o
 -10   2   2       48.43       42.30      2.22 o
  -9   2   2       23.15       18.81      1.56 o
  -8   2   2       85.83       93.64      2.86 o
  -7   2   2        0.01       -1.86      2.41 o
  -6   2   2      857.70      932.21     11.65 o
  -5   2   2       30.46       42.21      1.36 o
  -4   2   2      334.75      399.09      6.27 o
  -3   2   2      735.86      988.35      8.65 o
  -2   2   2     1907.02     2176.52     11.36 o
  -1   2   2     3644.38     4251.88     14.67 o
   0   2   2       10.53        8.50      0.89 o
   1   2   2     1031.94     1096.28      7.97 o
   2   2   2       83.67       81.10      1.80 o
   3   2   2      175.28      184.43      4.24 o
   4   2   2       44.38       43.54      1.30 o
   5   2   2      292.57      307.39      6.57 o
   6   2   2        1.14        1.34      0.91 o
   7   2   2       22.92       22.84      1.36 o
   8   2   2        1.16        0.21      2.74 o
   9   2   2        3.34        4.21      1.42 o
  10   2   2       25.97       21.45      1.99 o
  11   2   2        1.13       -0.63      3.26 o
 -12   3   2       13.95       10.65      1.99 o
 -11   3   2       10.39       11.09      1.96 o
 -10   3   2        3.31       -0.26      3.33 o
  -9   3   2       12.01       13.18      1.57 o
  -8   3   2        2.57        1.53      2.78 o
  -7   3   2       16.75       18.00      1.30 o
  -6   3   2       75.85       75.83      2.35 o
  -5   3   2      187.22      190.67      5.12 o
  -4   3   2      113.81      131.08      2.80 o
  -3   3   2      136.81      131.20      3.69 o
  -2   3   2      227.56      231.56      4.28 o
  -1   3   2      996.63     1070.91      8.69 o
   0   3   2     2990.98     3247.63     51.68 o
   1   3   2     5011.33     5408.97     20.09 o
   2   3   2      701.77      673.84      7.69 o
   3   3   2     2237.88     2347.94     15.54 o
   4   3   2      858.72      862.14     10.47 o
   5   3   2      277.14      275.36      6.63 o
   6   3   2        7.21        8.70      1.13 o
   7   3   2        8.25        9.23      1.21 o
   8   3   2        3.68        0.65      3.11 o
   9   3   2        3.03        5.72      1.36 o
  10   3   2        0.35       -3.61      3.61 o
  11   3   2        5.17        4.61      1.77 o
 -11   4   2        4.48        2.34      1.72 o
 -10   4   2        2.01        0.33      1.63 o
  -9   4   2       31.77       30.56      1.82 o
  -8   4   2       18.93       20.17      1.55 o
  -7   4   2      115.24      131.48      3.97 o
  -6   4   2       74.32       74.38      2.37 o
  -5   4   2      344.93      389.01      7.80 o
  -4   4   2      249.76      274.34      5.99 o
  -3   4   2     1720.99     1853.08     14.24 o
  -2   4   2      692.06      695.01      8.32 o
  -1   4   2     2575.73     2826.55     16.11 o
   0   4   2     2091.02     2228.69     22.85 o
   1   4   2      654.67      678.06      8.13 o
   2   4   2       54.54       49.30      1.57 o
   3   4   2       29.31       48.74      1.44 o
   4   4   2      198.93      206.06      5.79 o
   5   4   2      144.67      148.58      3.76 o
   6   4   2       52.90       64.40      1.86 o
   7   4   2       41.56       35.06      1.68 o
   8   4   2        5.94        2.91      1.38 o
   9   4   2        2.21        4.08      1.32 o
  10   4   2        5.83        6.45      1.73 o
  11   4   2        1.16        0.54      1.64 o
 -11   5   2        0.00       -0.96      3.82 o
 -10   5   2       62.56       73.04      2.70 o
  -9   5   2        9.92       10.38      1.64 o
  -8   5   2       87.08       93.52      2.88 o
  -7   5   2        0.05       -1.15      2.53 o
  -6   5   2        4.16        4.35      1.10 o
  -5   5   2       85.37       78.38      2.40 o
  -4   5   2       59.39       55.87      1.48 o
  -3   5   2      247.67      247.29      5.96 o
  -2   5   2      819.11      803.53      9.98 o
  -1   5   2        0.62       -0.53      1.30 o
   0   5   2       37.60       42.31      0.87 o
   1   5   2      301.13      261.64      5.77 o
   2   5   2      272.73      269.01      6.07 o
   3   5   2      266.52      243.65      6.10 o
   4   5   2       20.45       21.72      1.15 o
   5   5   2        2.70        0.00      2.30 o
   6   5   2      253.06      271.96      8.01 o
   7   5   2       18.06       16.25      1.43 o
   8   5   2       39.33       43.10      2.07 o
   9   5   2        1.50       -0.56      3.48 o
  10   5   2       16.68       17.79      1.98 o
 -10   6   2        3.98        4.31      1.73 o
  -9   6   2       60.15       61.01      2.47 o
  -8   6   2       26.59       27.10      1.89 o
  -7   6   2      435.23      426.61     10.70 o
  -6   6   2        1.01       -0.75      2.85 o
  -5   6   2      969.51      969.46     13.88 o
  -4   6   2       61.78       64.63      1.76 o
  -3   6   2      303.04      288.74      6.93 o
  -2   6   2       32.78       35.27      1.13 o
  -1   6   2        0.07        0.77      1.41 o
   0   6   2        6.37        7.74      0.49 o
   1   6   2        0.97        0.66      1.58 o
   2   6   2        2.72        3.40      0.72 o
   3   6   2      121.42      102.67      3.27 o
   4   6   2        6.66        3.61      1.01 o
   5   6   2       78.25       74.05      2.26 o
   6   6   2       12.46       10.56      1.27 o
   7   6   2        0.78       -0.93      2.92 o
   8   6   2        3.92        1.59      2.91 o
   9   6   2       13.69       17.57      1.93 o
  10   6   2        0.08        1.65      3.31 o
 -10   7   2       31.85       29.34      2.31 o
  -9   7   2        0.24       -1.48      3.71 o
  -8   7   2       59.69       55.19      2.26 o
  -7   7   2        0.74       -0.23      2.87 o
  -6   7   2        5.54        1.49      3.09 o
  -5   7   2        0.13       -1.07      1.07 o
  -4   7   2      629.84      627.82     11.48 o
  -3   7   2        0.82        1.44      0.95 o
  -2   7   2      417.82      408.26      8.76 o
  -1   7   2        8.31        6.23      0.95 o
   0   7   2       38.09       37.75      0.98 o
   1   7   2       44.62       39.33      1.41 o
   2   7   2      189.44      183.30      4.37 o
   3   7   2       41.63       38.67      1.52 o
   4   7   2       35.93       38.50      1.59 o
   5   7   2        2.57        0.83      2.62 o
   6   7   2       85.66       78.17      2.63 o
   7   7   2        1.13       -0.36      1.40 o
   8   7   2      119.95      116.71      4.13 o
   9   7   2        0.06        1.83      1.53 o
  -9   8   2       21.90       19.89      2.20 o
  -8   8   2        1.49       -0.12      1.53 o
  -7   8   2      129.09      124.78      3.48 o
  -6   8   2        8.79        6.50      1.46 o
  -5   8   2      195.10      172.43      5.04 o
  -4   8   2        0.01       -1.12      1.12 o
  -3   8   2      114.01      109.36      3.11 o
  -2   8   2       93.45       89.19      2.73 o
  -1   8   2        4.90        3.72      0.94 o
   0   8   2       26.18       24.20      1.49 o
   1   8   2        5.49        6.41      0.99 o
   2   8   2        1.79        0.19      2.16 o
   3   8   2       17.24       16.54      1.31 o
   4   8   2       47.55       46.87      1.90 o
   5   8   2       23.69       23.11      1.53 o
   6   8   2       27.99       32.40      1.82 o
   7   8   2        0.02       -1.14      2.98 o
   8   8   2        0.64        0.62      3.33 o
  -8   9   2        0.71       -1.26      3.73 o
  -7   9   2        0.21        0.76      1.43 o
  -6   9   2        0.17       -1.90      2.88 o
  -5   9   2       31.60       26.83      1.84 o
  -4   9   2        2.62        3.21      1.18 o
  -3   9   2       28.84       24.78      1.66 o
  -2   9   2       16.37       16.06      1.37 o
  -1   9   2       21.67       21.96      1.47 o
   0   9   2       11.26       11.38      1.02 o
   1   9   2      290.34      277.37      6.21 o
   2   9   2      108.07      106.43      3.25 o
   3   9   2      198.55      195.53      5.60 o
   4   9   2       14.79       14.12      1.51 o
   5   9   2       10.50       12.65      1.50 o
   6   9   2       32.77       30.15      2.07 o
   7   9   2        1.66        0.86      1.46 o
   8   9   2        1.67        2.62      1.48 o
  -7  10   2        0.36       -1.09      1.57 o
  -6  10   2        3.75        5.64      1.50 o
  -5  10   2        1.25        0.57      3.07 o
  -4  10   2      100.52       96.88      3.23 o
  -3  10   2       49.72       52.51      2.09 o
  -2  10   2      134.70      133.42      3.96 o
  -1  10   2      174.85      180.81      5.42 o
   0  10   2      119.22      123.45      3.53 o
   1  10   2       43.66       40.73      2.05 o
   2  10   2        0.88        0.26      2.66 o
   3  10   2        1.34        4.89      1.36 o
   4  10   2       15.07       12.05      1.80 o
   5  10   2       23.97       28.96      2.05 o
   6  10   2        4.98        2.58      1.66 o
  -6  11   2        1.19        1.80      1.55 o
  -5  11   2        1.98        3.91      1.41 o
  -4  11   2       17.17       18.87      1.81 o
  -3  11   2        2.05       -0.29      3.28 o
  -2  11   2       33.00       36.40      2.05 o
  -1  11   2       59.87       60.84      2.45 o
   0  11   2       25.77       28.31      1.85 o
   1  11   2      105.89      116.15      3.53 o
   2  11   2       48.30       51.32      2.35 o
   3  11   2       72.94       77.11      2.71 o
   4  11   2       42.80       46.81      2.40 o
   5  11   2       25.74       26.95      2.06 o
  -3  12   2        2.91        1.30      1.66 o
  -2  12   2       17.04       16.39      1.85 o
  -1  12   2       10.87       10.01      1.67 o
   0  12   2        0.53        1.48      1.20 o
   1  12   2        9.87       14.22      1.71 o
   2  12   2        5.47        3.95      1.60 o
   3  12   2        0.76        1.40      1.45 o
 -12   0   3       31.38       24.60      2.40 o
 -10   0   3      111.74       93.65      3.08 o
  -8   0   3      549.15      602.89     11.10 o
  -6   0   3       30.24       34.00      1.15 o
  -4   0   3       18.36       25.44      0.78 o
  -2   0   3        5.32       11.42      0.48 o
   0   0   3     1334.22     1182.02      5.18 o
   2   0   3     2377.53     2292.50     12.66 o
   4   0   3       20.24       27.98      0.92 o
   6   0   3      112.18      102.42      3.27 o
   8   0   3      367.71      377.56      9.79 o
  10   0   3       30.86       26.37      2.00 o
 -12   1   3        0.08       -3.19      4.52 o
 -11   1   3       22.69       20.24      2.17 o
 -10   1   3        0.48        2.22      3.50 o
  -9   1   3        0.50       -0.63      2.97 o
  -8   1   3       64.88       63.61      1.95 o
  -7   1   3      236.85      215.80      6.35 o
  -6   1   3       16.97       21.72      0.98 o
  -5   1   3      578.01      670.24      8.70 o
  -4   1   3       98.15      118.31      3.47 o
  -3   1   3       50.21       69.50      1.74 o
  -2   1   3     2914.27     3055.61     13.12 o
  -1   1   3       38.78       38.42      1.13 o
   0   1   3       71.42       94.72      1.61 o
   1   1   3      290.71      321.01      4.42 o
   2   1   3      202.08      202.93      3.92 o
   3   1   3     1365.07     1336.31     11.21 o
   4   1   3      302.35      267.79      5.74 o
   5   1   3      862.77      829.20     10.93 o
   6   1   3       10.38        8.35      1.05 o
   7   1   3      154.94      153.85      4.24 o
   8   1   3       15.56       12.23      1.43 o
   9   1   3       12.07       15.56      1.49 o
  10   1   3        4.86        7.15      1.65 o
  11   1   3        0.99        2.91      1.61 o
 -12   2   3        2.17       -4.52      4.52 o
 -11   2   3        0.51        1.79      1.69 o
 -10   2   3      110.66      123.16      3.34 o
  -9   2   3        1.91       -3.41      3.41 o
  -8   2   3      119.13      131.21      4.04 o
  -7   2   3       66.23       77.06      2.13 o
  -6   2   3      463.47      507.84      8.74 o
  -5   2   3      645.44      677.47      9.20 o
  -4   2   3      166.13      178.10      4.34 o
  -3   2   3      948.15      915.88      8.63 o
  -2   2   3      504.41      523.75      6.04 o
  -1   2   3      381.42      432.75      5.23 o
   0   2   3      982.66     1127.23     20.12 o
   1   2   3      337.95      302.02      4.69 o
   2   2   3      119.80      122.25      3.30 o
   3   2   3      253.68      244.97      5.15 o
   4   2   3       23.95       33.13      0.99 o
   5   2   3       21.33       20.51      0.97 o
   6   2   3      107.01       97.24      3.32 o
   7   2   3       60.69       61.44      1.95 o
   8   2   3        6.18        1.75      3.22 o
   9   2   3        2.24        0.00      3.43 o
  10   2   3       27.88       33.03      2.08 o
  11   2   3        4.31        4.79      1.77 o
 -12   3   3        3.65        1.46      1.90 o
 -11   3   3        1.17        1.78      3.42 o
 -10   3   3       14.18       13.09      1.71 o
  -9   3   3        7.37        4.51      1.47 o
  -8   3   3       28.17       25.25      1.52 o
  -7   3   3       36.02       32.09      1.52 o
  -6   3   3      136.95      122.77      3.35 o
  -5   3   3       10.09        9.84      0.83 o
  -4   3   3      441.01      505.52      7.58 o
  -3   3   3     1504.35     1623.68     12.45 o
  -2   3   3      691.54      744.52      7.93 o
  -1   3   3     3259.04     3424.66     16.36 o
   0   3   3     2845.62     3006.86     20.25 o
   1   3   3      534.87      511.03      6.71 o
   2   3   3        0.13        1.30      0.49 o
   3   3   3        0.16        1.37      0.58 o
   4   3   3        9.39       12.99      0.80 o
   5   3   3        0.15        0.34      0.79 o
   6   3   3        1.04       -0.17      2.35 o
   7   3   3       35.91       40.36      1.69 o
   8   3   3       44.11       43.98      1.94 o
   9   3   3       28.50       29.88      2.01 o
  10   3   3       15.35       13.81      1.86 o
 -11   4   3       12.03       12.48      2.06 o
 -10   4   3        3.17        3.60      1.53 o
  -9   4   3       30.92       39.22      2.01 o
  -8   4   3       31.26       33.71      1.68 o
  -7   4   3      196.20      196.18      4.74 o
  -6   4   3      136.75      138.63      3.74 o
  -5   4   3      598.95      564.50      9.22 o
  -4   4   3     1156.27     1137.19     12.20 o
  -3   4   3      637.10      633.54      8.51 o
  -2   4   3      488.53      492.19      7.21 o
  -1   4   3      187.16      243.35      5.02 o
   0   4   3       90.42      101.11      2.67 o
   1   4   3      839.86     1049.95     10.54 o
   2   4   3      313.97      313.99      6.27 o
   3   4   3      176.43      202.03      5.36 o
   4   4   3      136.59      145.11      3.52 o
   5   4   3        5.93        7.05      0.98 o
   6   4   3       56.86       56.43      1.85 o
   7   4   3        1.41        5.01      1.19 o
   8   4   3        0.00        0.49      3.05 o
   9   4   3       10.53       14.75      1.74 o
  10   4   3        0.00       -3.38      3.38 o
 -11   5   3        0.00       -3.75      3.75 o
 -10   5   3       14.73       15.26      1.87 o
  -9   5   3        3.83       -3.71      3.71 o
  -8   5   3        0.54       -0.35      1.29 o
  -7   5   3       35.23       31.89      1.67 o
  -6   5   3      166.31      191.20      4.56 o
  -5   5   3        5.34        6.51      0.96 o
  -4   5   3       44.79       53.22      1.61 o
  -3   5   3      110.34      101.58      2.82 o
  -2   5   3      252.51      284.45      6.10 o
  -1   5   3      460.58      441.62      7.42 o
   0   5   3        3.59        5.79      0.45 o
   1   5   3      195.14      183.14      5.10 o
   2   5   3      780.45      825.26     10.86 o
   3   5   3       13.24       13.41      0.87 o
   4   5   3      302.09      302.28      7.38 o
   5   5   3       40.43       44.81      1.67 o
   6   5   3      202.90      198.66      5.09 o
   7   5   3        0.24        1.57      2.70 o
   8   5   3       15.67       15.48      1.55 o
   9   5   3       12.59       11.08      1.79 o
  10   5   3        1.76        0.71      1.61 o
 -10   6   3        0.22       -1.16      1.59 o
  -9   6   3      145.06      141.39      4.35 o
  -8   6   3       24.40       23.12      1.81 o
  -7   6   3      150.09      154.28      4.71 o
  -6   6   3       22.05       21.17      1.38 o
  -5   6   3       13.34       12.49      1.18 o
  -4   6   3       17.18       15.03      1.16 o
  -3   6   3       15.38       15.93      1.04 o
  -2   6   3       11.70       11.52      0.86 o
  -1   6   3      194.20      189.11      5.64 o
   0   6   3       40.95       49.13      0.98 o
   1   6   3      522.16      539.86      9.18 o
   2   6   3      114.30      112.91      3.28 o
   3   6   3      169.53      152.00      3.89 o
   4   6   3        7.78        8.52      1.09 o
   5   6   3       10.37       12.06      1.19 o
   6   6   3        0.00        0.04      1.11 o
   7   6   3       53.64       57.51      2.23 o
   8   6   3        7.64        7.19      1.56 o
   9   6   3       21.57       23.29      2.02 o
 -10   7   3        9.02        8.33      1.88 o
  -9   7   3        0.17        0.59      3.34 o
  -8   7   3       16.85       13.66      1.66 o
  -7   7   3        0.48        0.94      2.86 o
  -6   7   3       58.62       53.41      1.97 o
  -5   7   3        0.01        0.19      2.12 o
  -4   7   3       86.32       87.75      2.70 o
  -3   7   3        7.36        9.19      1.03 o
  -2   7   3      132.41      126.86      3.54 o
  -1   7   3       70.62       70.35      2.27 o
   0   7   3        0.47       -0.54      0.75 o
   1   7   3       53.96       52.20      1.56 o
   2   7   3       98.83      111.67      3.55 o
   3   7   3        0.46        0.22      0.91 o
   4   7   3      647.96      630.11     12.24 o
   5   7   3        0.00       -1.08      2.49 o
   6   7   3      184.67      174.26      4.40 o
   7   7   3        0.66       -0.27      2.78 o
   8   7   3       20.89       18.03      2.00 o
   9   7   3        2.48       -1.63      3.59 o
  -9   8   3       38.93       34.10      2.41 o
  -8   8   3        0.00        0.23      1.53 o
  -7   8   3       57.99       61.21      2.37 o
  -6   8   3       65.89       61.99      2.32 o
  -5   8   3        6.51        7.77      1.29 o
  -4   8   3       80.50       81.44      2.22 o
  -3   8   3        6.09        5.27      1.16 o
  -2   8   3       35.07       37.29      1.54 o
  -1   8   3       41.82       37.48      1.58 o
   0   8   3       33.25       29.14      1.98 o
   1   8   3      153.27      144.57      4.22 o
   2   8   3      105.79       99.66      2.61 o
   3   8   3       25.58       23.03      1.46 o
   4   8   3        0.57        0.22      2.51 o
   5   8   3        4.40        6.00      1.25 o
   6   8   3        0.03       -3.22      3.22 o
   7   8   3       22.19       18.42      1.81 o
   8   8   3        0.81        0.96      3.79 o
  -8   9   3        0.23        0.95      3.49 o
  -7   9   3        7.54        8.83      1.58 o
  -6   9   3        4.90        2.56      1.54 o
  -5   9   3        0.21        0.25      2.79 o
  -4   9   3        0.55       -2.74      2.74 o
  -3   9   3       95.30       93.59      2.75 o
  -2   9   3      110.66      106.85      2.92 o
  -1   9   3      281.21      286.79      6.10 o
   0   9   3       58.94       56.18      2.09 o
   1   9   3      109.45      103.22      3.31 o
   2   9   3      154.89      148.54      4.64 o
   3   9   3        0.45        0.00      2.52 o
   4   9   3       24.65       25.82      1.75 o
   5   9   3        3.90        5.43      1.36 o
   6   9   3       18.73       19.53      1.78 o
   7   9   3        4.66        1.59      3.47 o
  -7  10   3        3.88        6.68      1.59 o
  -6  10   3       44.08       38.81      2.26 o
  -5  10   3       70.26       75.17      2.62 o
  -4  10   3      130.61      120.06      3.50 o
  -3  10   3       67.91       69.60      2.42 o
  -2  10   3       28.46       26.85      1.82 o
  -1  10   3        0.95        0.70      1.29 o
   0  10   3        3.50        3.25      0.96 o
   1  10   3       62.16       62.77      2.31 o
   2  10   3        5.83        6.75      1.34 o
   3  10   3       22.07       21.22      1.72 o
   4  10   3        4.33        4.38      1.50 o
   5  10   3        0.62       -1.53      1.53 o
   6  10   3        3.09        4.21      1.55 o
  -6  11   3       14.80       17.49      1.93 o
  -5  11   3        7.74       11.84      1.68 o
  -4  11   3        3.14        3.68      1.52 o
  -3  11   3       50.21       52.34      2.47 o
  -2  11   3       33.11       32.25      1.97 o
  -1  11   3       65.77       70.47      2.64 o
   0  11   3      121.83      131.58      2.72 o
   1  11   3       31.28       35.04      2.05 o
   2  11   3        1.55       -0.65      1.47 o
   3  11   3        7.78        6.84      1.63 o
   4  11   3        1.15        1.34      1.48 o
   5  11   3        7.65        9.13      1.84 o
  -3  12   3       10.92       12.77      1.79 o
  -2  12   3        5.19        0.32      3.63 o
  -1  12   3        0.04        0.26      1.45 o
   0  12   3       16.85       17.37      1.44 o
   1  12   3        1.31        1.55      1.44 o
   2  12   3        6.82        6.27      1.58 o
 -12   0   4       55.50       45.63      2.62 o
 -10   0   4       43.45       47.45      2.20 o
  -8   0   4       36.95       45.91      1.74 o
  -6   0   4        0.09        1.78      0.78 o
  -4   0   4      226.15      294.39      5.42 o
  -2   0   4     2444.05     2281.15     12.18 o
   0   0   4     1018.05      950.65     28.06 o
   2   0   4      149.79      161.44      3.86 o
   4   0   4     1316.65     1248.32     12.70 o
   6   0   4      280.00      272.45      7.29 o
   8   0   4       92.42       87.46      2.48 o
  10   0   4        0.97        2.10      3.76 o
 -12   1   4        3.12        1.47      1.95 o
 -11   1   4        2.49       -1.19      1.75 o
 -10   1   4        2.41        5.05      1.49 o
  -9   1   4       42.08       37.41      1.84 o
  -8   1   4       33.49       35.06      1.59 o
  -7   1   4       20.03       19.67      1.29 o
  -6   1   4      224.46      173.79      5.12 o
  -5   1   4       32.27       47.11      1.38 o
  -4   1   4       25.19       23.26      0.86 o
  -3   1   4       20.95       15.71      0.62 o
  -2   1   4      164.29      136.64      3.19 o
  -1   1   4     2517.71     2587.11     12.87 o
   0   1   4     2963.74     2796.76     33.28 o
   1   1   4     4646.37     4411.42     18.15 o
   2   1   4       43.85       34.20      1.03 o
   3   1   4     1894.84     1664.59     13.42 o
   4   1   4       25.34       24.77      0.93 o
   5   1   4      203.16      174.25      3.86 o
   6   1   4       79.68       78.07      2.45 o
   7   1   4       16.39       17.11      1.37 o
   8   1   4        6.55        9.70      1.37 o
   9   1   4        4.36        5.23      1.47 o
  10   1   4        3.37        1.09      1.66 o
 -12   2   4        9.56       11.83      1.97 o
 -11   2   4        3.58       -3.76      3.99 o
 -10   2   4       79.08       76.95      2.61 o
  -9   2   4       56.56       62.78      2.20 o
  -8   2   4       50.05       55.71      1.80 o
  -7   2   4      208.01      251.88      6.95 o
  -6   2   4      138.14      141.23      3.57 o
  -5   2   4      216.24      218.79      5.45 o
  -4   2   4      260.20      309.68      5.78 o
  -3   2   4       82.70       85.06      2.08 o
  -2   2   4      149.78      166.43      3.68 o
  -1   2   4      568.63      607.16      6.78 o
   0   2   4      342.21      312.35      7.66 o
   1   2   4       32.04       41.89      1.23 o
   2   2   4      334.39      342.80      5.86 o
   3   2   4      315.79      269.62      5.76 o
   4   2   4        6.03        6.31      0.70 o
   5   2   4       93.37       94.04      3.08 o
   6   2   4      145.01      141.21      4.05 o
   7   2   4       19.49       16.17      1.37 o
   8   2   4       15.53       17.39      1.60 o
   9   2   4       59.12       60.59      2.37 o
  10   2   4       32.85       32.11      2.26 o
 -12   3   4        1.00        1.86      1.80 o
 -11   3   4        4.91       -1.78      4.18 o
 -10   3   4       17.90       16.14      1.86 o
  -9   3   4       14.43       15.33      1.56 o
  -8   3   4       23.71       24.22      1.61 o
  -7   3   4       15.50       20.39      1.32 o
  -6   3   4      116.69      130.04      3.46 o
  -5   3   4      520.15      574.25      8.97 o
  -4   3   4     1714.87     1839.11     14.76 o
  -3   3   4      548.99      548.22      7.63 o
  -2   3   4       76.40       65.46      1.85 o
  -1   3   4        3.83        7.32      0.53 o
   0   3   4       97.20       78.93      1.43 o
   1   3   4       67.57       81.15      2.12 o
   2   3   4       52.99       53.09      1.53 o
   3   3   4       23.39       20.63      0.87 o
   4   3   4      200.28      201.72      5.67 o
   5   3   4      195.95      203.18      4.41 o
   6   3   4      243.47      257.83      7.53 o
   7   3   4       78.17       74.96      2.24 o
   8   3   4       41.83       40.98      2.04 o
   9   3   4        2.48       -1.94      3.72 o
  10   3   4        0.90       -1.55      1.55 o
 -11   4   4       13.18       10.00      1.93 o
 -10   4   4        7.05        5.51      1.60 o
  -9   4   4       71.00       66.42      2.33 o
  -8   4   4      180.42      185.23      5.05 o
  -7   4   4      258.51      271.16      7.56 o
  -6   4   4      237.78      252.98      6.95 o
  -5   4   4       66.54       60.46      1.78 o
  -4   4   4        2.52        2.43      0.69 o
  -3   4   4       16.74       28.79      0.94 o
  -2   4   4      244.77      271.92      5.63 o
  -1   4   4       99.07      143.24      4.01 o
   0   4   4      779.67      821.83      8.39 o
   1   4   4       39.72       44.28      1.54 o
   2   4   4      146.08      128.44      3.05 o
   3   4   4       40.02       49.01      1.34 o
   4   4   4       43.76       41.34      1.43 o
   5   4   4        8.36        8.49      1.17 o
   6   4   4       25.84       30.87      1.50 o
   7   4   4       72.15       68.94      2.30 o
   8   4   4       61.00       67.60      2.43 o
   9   4   4       52.44       46.25      2.35 o
  10   4   4       10.70       11.47      1.84 o
 -11   5   4        1.27       -1.47      1.73 o
 -10   5   4       14.58       17.70      1.98 o
  -9   5   4        0.76        0.41      1.42 o
  -8   5   4       13.82       18.56      1.44 o
  -7   5   4       17.19       17.02      1.35 o
  -6   5   4      113.10      120.92      3.85 o
  -5   5   4      184.83      208.62      4.44 o
  -4   5   4        0.34        0.00      1.60 o
  -3   5   4      365.81      367.05      7.37 o
  -2   5   4      522.27      547.59      8.82 o
  -1   5   4       33.37       32.35      0.98 o
   0   5   4      620.83      640.15     10.95 o
   1   5   4       48.94       42.17      1.17 o
   2   5   4      912.50      866.22     11.53 o
   3   5   4        2.41        0.41      0.82 o
   4   5   4      172.96      159.93      4.11 o
   5   5   4       86.54       84.79      2.40 o
   6   5   4       37.16       34.27      1.70 o
   7   5   4       67.62       74.12      2.30 o
   8   5   4       10.04        7.47      1.57 o
   9   5   4        7.64        9.87      1.82 o
 -10   6   4        2.60        1.84      3.75 o
  -9   6   4       16.09       15.35      1.73 o
  -8   6   4        7.29       -0.49      3.38 o
  -7   6   4        0.65        0.30      1.20 o
  -6   6   4       24.09       26.93      1.50 o
  -5   6   4       43.71       46.42      1.62 o
  -4   6   4        8.25        7.66      0.98 o
  -3   6   4      425.72      399.41      8.41 o
  -2   6   4      187.52      194.95      4.17 o
  -1   6   4      677.85      645.30     10.34 o
   0   6   4        0.01       -1.41      1.56 o
   1   6   4       25.31       23.87      1.18 o
   2   6   4        1.38        0.77      0.85 o
   3   6   4      169.61      163.14      4.14 o
   4   6   4       74.39       64.51      1.88 o
   5   6   4      202.56      188.10      5.01 o
   6   6   4        7.36        8.33      1.33 o
   7   6   4       53.44       49.49      2.22 o
   8   6   4        0.25        2.20      1.47 o
   9   6   4       12.61       12.04      1.78 o
 -10   7   4        0.64       -2.26      3.79 o
  -9   7   4        1.19        3.08      1.55 o
  -8   7   4       29.12       29.27      1.95 o
  -7   7   4        0.19        0.00      3.03 o
  -6   7   4       14.39       14.05      1.34 o
  -5   7   4       11.94       13.74      1.29 o
  -4   7   4        1.46       -0.73      2.16 o
  -3   7   4       73.76       68.28      2.03 o
  -2   7   4        0.03        1.65      0.90 o
  -1   7   4       17.23       14.75      1.10 o
   0   7   4      661.62      658.57     11.30 o
   1   7   4        0.00       -1.18      1.83 o
   2   7   4      669.40      633.96     11.57 o
   3   7   4        0.41        1.13      2.22 o
   4   7   4      220.38      202.93      5.26 o
   5   7   4       17.01       12.54      1.48 o
   6   7   4        0.66        1.27      2.91 o
   7   7   4        5.49        6.13      1.58 o
   8   7   4        4.31        4.91      1.63 o
  -9   8   4        4.43        3.86      1.63 o
  -8   8   4       21.84       24.38      1.98 o
  -7   8   4        5.73        6.48      1.56 o
  -6   8   4       54.57       59.33      2.19 o
  -5   8   4       25.07       24.78      1.62 o
  -4   8   4        0.75        0.84      2.35 o
  -3   8   4      226.07      208.71      5.32 o
  -2   8   4       66.36       71.38      2.25 o
  -1   8   4      192.21      183.22      4.73 o
   0   8   4        0.61       -0.49      0.88 o
   1   8   4        5.65       -1.16      2.47 o
   2   8   4       19.59       17.32      1.38 o
   3   8   4       61.03       54.93      2.05 o
   4   8   4       58.36       61.19      2.17 o
   5   8   4       49.97       47.11      2.09 o
   6   8   4       13.24       10.85      1.61 o
   7   8   4       15.31       16.40      1.83 o
   8   8   4        6.77        2.32      3.98 o
  -8   9   4        0.51       -3.56      3.56 o
  -7   9   4        5.62        6.17      1.63 o
  -6   9   4       26.69       32.08      1.88 o
  -5   9   4       80.71       83.34      2.65 o
  -4   9   4       30.39       31.74      1.70 o
  -3   9   4      122.05      130.31      3.67 o
  -2   9   4      201.54      187.83      5.36 o
  -1   9   4       34.12       34.94      1.70 o
   0   9   4       78.59       75.31      1.63 o
   1   9   4        3.16        1.80      1.17 o
   2   9   4       67.40       68.57      2.18 o
   3   9   4        5.07       -0.50      3.28 o
   4   9   4       15.21       15.09      1.63 o
   5   9   4       44.08       44.73      2.26 o
   6   9   4       13.74       18.65      1.92 o
   7   9   4       42.73       41.08      2.36 o
  -7  10   4       30.02       29.76      2.08 o
  -6  10   4       21.75       22.73      1.84 o
  -5  10   4       28.08       29.58      2.01 o
  -4  10   4        0.31        1.60      1.28 o
  -3  10   4        9.73       10.25      1.43 o
  -2  10   4        4.77        5.29      1.31 o
  -1  10   4       29.26       23.84      1.76 o
   0  10   4        5.16        7.00      0.92 o
   1  10   4        1.08        0.79      2.83 o
   2  10   4       18.06       16.85      1.73 o
   3  10   4       12.46       11.24      1.58 o
   4  10   4        0.25        1.19      3.23 o
   5  10   4        1.40        3.25      1.41 o
   6  10   4        0.07       -1.34      3.60 o
  -5  11   4       20.71       18.76      1.94 o
  -4  11   4       78.71       78.84      2.81 o
  -3  11   4       22.06       22.94      1.84 o
  -2  11   4       13.52       16.50      1.67 o
  -1  11   4        4.73        4.14      1.48 o
   0  11   4        0.48       -0.73      2.40 o
   1  11   4       10.51       11.59      1.56 o
   2  11   4       23.70       20.15      1.95 o
   3  11   4       13.60       18.08      1.75 o
   4  11   4        0.24       -3.31      3.31 o
  -3  12   4        1.71       -0.67      3.24 o
  -2  12   4       15.64       16.85      1.85 o
  -1  12   4        7.31        0.98      4.02 o
   0  12   4       11.67       15.51      2.48 o
   1  12   4        0.05        1.98      3.03 o
 -12   0   5       11.78       11.82      2.13 o
 -10   0   5        5.54        7.35      1.63 o
  -8   0   5       54.23       60.09      1.90 o
  -6   0   5      898.56      832.06     11.13 o
  -4   0   5     1952.25     1703.89     13.33 o
  -2   0   5     4189.54     3742.15     17.32 o
   0   0   5      115.54       75.72      1.35 o
   2   0   5      676.25      558.33      7.64 o
   4   0   5      629.00      621.08      9.59 o
   6   0   5        0.04       -0.53      2.51 o
   8   0   5       27.19       31.90      1.85 o
  10   0   5       18.39       24.33      2.06 o
 -12   1   5        4.72        4.47      1.91 o
 -11   1   5        1.12        0.68      1.66 o
 -10   1   5       13.80       12.05      1.63 o
  -9   1   5        3.58        0.86      2.49 o
  -8   1   5        9.85       12.75      1.23 o
  -7   1   5        2.52        0.47      2.37 o
  -6   1   5      140.37      142.63      3.47 o
  -5   1   5      231.21      218.23      5.43 o
  -4   1   5      224.71      225.76      5.16 o
  -3   1   5     2729.13     2461.98     15.15 o
  -2   1   5       33.04       29.05      0.94 o
  -1   1   5     3554.54     3314.78     16.35 o
   0   1   5      169.73      175.63      2.78 o
   1   1   5     1020.08      961.22      9.45 o
   2   1   5      800.87      694.92      8.55 o
   3   1   5       54.13       53.70      1.49 o
   4   1   5      273.60      266.97      6.48 o
   5   1   5        2.14        2.90      0.86 o
   6   1   5        0.03       -0.72      1.88 o
   7   1   5        6.89        7.96      1.36 o
   8   1   5        0.16        0.59      1.24 o
   9   1   5        0.00       -1.32      1.43 o
  10   1   5        8.19       11.98      1.85 o
 -12   2   5        3.83        4.09      1.83 o
 -11   2   5       12.08       12.38      1.88 o
 -10   2   5       15.70       12.91      1.73 o
  -9   2   5       31.83       37.47      1.89 o
  -8   2   5       41.49       41.92      1.73 o
  -7   2   5        0.08        0.00      2.19 o
  -6   2   5       60.37       55.78      2.00 o
  -5   2   5       99.62       93.77      2.75 o
  -4   2   5      274.25      264.77      5.68 o
  -3   2   5      148.79      140.40      4.01 o
  -2   2   5       81.47       92.30      2.14 o
  -1   2   5      133.84      130.17      3.59 o
   0   2   5       13.69       17.04      0.46 o
   1   2   5      482.94      461.07      6.90 o
   2   2   5      296.83      306.10      6.02 o
   3   2   5        7.96       14.72      0.81 o
   4   2   5       28.01       29.75      1.11 o
   5   2   5      378.89      341.11      8.08 o
   6   2   5      225.18      219.12      5.01 o
   7   2   5      254.20      265.32      6.10 o
   8   2   5       48.54       40.04      2.05 o
   9   2   5       29.46       33.65      2.12 o
  10   2   5       20.59       15.28      2.01 o
 -12   3   5        0.94        3.32      1.74 o
 -11   3   5        0.13        2.09      3.67 o
 -10   3   5        0.43       -2.11      3.57 o
  -9   3   5       37.93       40.54      1.90 o
  -8   3   5      177.51      179.30      4.83 o
  -7   3   5      198.07      229.43      6.87 o
  -6   3   5       54.35       48.85      1.72 o
  -5   3   5      213.06      195.75      5.58 o
  -4   3   5       47.29       47.12      1.40 o
  -3   3   5        0.72        0.70      0.51 o
  -2   3   5      143.67      132.66      3.92 o
  -1   3   5       60.62       59.77      1.89 o
   0   3   5      219.50      239.54      8.07 o
   1   3   5      312.41      309.45      6.10 o
   2   3   5      996.62      974.07     11.23 o
   3   3   5      424.70      396.73      7.78 o
   4   3   5      638.34      628.15     10.25 o
   5   3   5      140.05      128.60      3.78 o
   6   3   5       91.89       88.31      2.57 o
   7   3   5        0.38       -0.82      1.27 o
   8   3   5       18.38       20.98      1.78 o
   9   3   5        6.83        5.37      1.68 o
  10   3   5        3.62        1.96      4.00 o
 -11   4   5       31.07       21.73      2.14 o
 -10   4   5       26.95       31.37      2.11 o
  -9   4   5       64.69       58.08      2.33 o
  -8   4   5       18.57       18.83      1.55 o
  -7   4   5       35.89       39.40      1.69 o
  -6   4   5       15.85       16.59      1.22 o
  -5   4   5        0.14       -0.43      1.96 o
  -4   4   5      314.95      271.51      6.35 o
  -3   4   5       50.85       45.90      1.57 o
  -2   4   5       46.95       47.40      1.36 o
  -1   4   5      137.28      160.34      4.55 o
   0   4   5      159.01      153.57      3.22 o
   1   4   5       32.69       39.04      1.20 o
   2   4   5      451.04      434.86      8.09 o
   3   4   5       46.42       44.38      1.40 o
   4   4   5      136.85      130.47      3.71 o
   5   4   5      191.08      173.00      4.56 o
   6   4   5      126.28      128.87      3.64 o
   7   4   5      117.72      102.27      3.11 o
   8   4   5       75.22       77.31      2.63 o
   9   4   5       31.08       26.88      2.02 o
 -11   5   5        0.14       -1.28      4.11 o
 -10   5   5       15.08       15.41      1.84 o
  -9   5   5        9.44        7.87      1.63 o
  -8   5   5        3.58        8.46      1.31 o
  -7   5   5       69.34       66.32      2.09 o
  -6   5   5       50.59       49.56      1.71 o
  -5   5   5       21.03       17.69      1.22 o
  -4   5   5      102.86      113.37      3.27 o
  -3   5   5       18.31       18.04      0.92 o
  -2   5   5      934.96      935.21     11.94 o
  -1   5   5       79.40       88.76      2.68 o
   0   5   5      586.14      568.67     21.99 o
   1   5   5      107.62      108.67      3.10 o
   2   5   5      251.81      235.38      6.51 o
   3   5   5      355.84      337.14      8.06 o
   4   5   5      102.30       99.46      2.84 o
   5   5   5       99.15      103.40      3.17 o
   6   5   5        9.21        6.28      1.41 o
   7   5   5        0.02        1.27      2.84 o
   8   5   5        4.67        2.25      3.60 o
   9   5   5        3.69        3.85      1.69 o
 -10   6   5        6.92        5.99      1.78 o
  -9   6   5        5.67        3.99      1.60 o
  -8   6   5        0.54       -2.99      3.05 o
  -7   6   5       80.80       80.07      2.66 o
  -6   6   5       33.46       29.31      1.62 o
  -5   6   5      395.83      409.75      9.48 o
  -4   6   5        2.98        3.36      0.93 o
  -3   6   5      143.11      134.49      3.61 o
  -2   6   5        2.14        2.68      0.88 o
  -1   6   5       65.18       62.96      2.17 o
   0   6   5      296.33      286.52      5.02 o
   1   6   5      499.33      479.78      9.24 o
   2   6   5        0.06       -2.09      2.09 o
   3   6   5      312.84      294.76      8.16 o
   4   6   5        1.36       -2.62      2.62 o
   5   6   5       60.77       60.64      2.19 o
   6   6   5       13.77       15.12      1.45 o
   7   6   5       27.18       25.42      1.93 o
   8   6   5        0.71       -2.39      3.71 o
   9   6   5       18.58       19.24      2.01 o
 -10   7   5        0.84       -1.37      1.62 o
  -9   7   5        0.25       -3.76      3.76 o
  -8   7   5        0.21       -0.27      3.11 o
  -7   7   5        6.33       10.72      1.43 o
  -6   7   5        8.83        7.81      1.36 o
  -5   7   5        4.48        3.57      1.22 o
  -4   7   5      247.69      237.76      5.38 o
  -3   7   5        0.73        0.54      2.26 o
  -2   7   5      726.45      716.88     12.10 o
  -1   7   5       24.64       29.31      1.38 o
   0   7   5      881.07      790.83      9.08 o
   1   7   5        7.71        6.25      1.03 o
   2   7   5      120.20      103.47      2.58 o
   3   7   5       24.37       28.77      1.54 o
   4   7   5        3.28        2.55      1.24 o
   5   7   5        9.85       10.36      1.40 o
   6   7   5        1.14        0.00      3.14 o
   7   7   5        0.35        0.58      2.87 o
   8   7   5        0.58       -0.77      1.59 o
  -9   8   5        3.81        7.35      1.62 o
  -8   8   5        9.71       11.51      1.69 o
  -7   8   5       58.42       51.03      2.33 o
  -6   8   5        0.42       -1.51      3.02 o
  -5   8   5      135.63      116.90      3.63 o
  -4   8   5        4.78       -2.95      2.95 o
  -3   8   5       53.07       47.79      1.91 o
  -2   8   5       43.59       37.76      1.67 o
  -1   8   5       54.89       60.42      1.95 o
   0   8   5      287.84      263.03      7.63 o
   1   8   5      162.20      163.83      4.87 o
   2   8   5        2.04        1.50      1.15 o
   3   8   5       64.66       68.42      2.23 o
   4   8   5       13.92       10.68      1.49 o
   5   8   5       19.18       21.30      1.74 o
   6   8   5       64.52       63.73      2.56 o
   7   8   5       12.64       13.25      1.92 o
  -8   9   5        0.39       -0.26      1.57 o
  -7   9   5       18.94       21.86      1.83 o
  -6   9   5       49.84       48.36      2.34 o
  -5   9   5       22.70       22.03      1.74 o
  -4   9   5       27.70       28.54      1.78 o
  -3   9   5        0.26       -1.17      1.17 o
  -2   9   5       49.71       50.55      2.03 o
  -1   9   5        0.26        0.00      2.62 o
   0   9   5        8.76       10.78      0.91 o
   1   9   5       47.76       43.65      1.95 o
   2   9   5       21.40       21.09      1.68 o
   3   9   5      169.82      166.61      4.29 o
   4   9   5       34.53       37.07      2.14 o
   5   9   5       48.07       49.44      2.35 o
   6   9   5        4.46        6.71      1.70 o
  -7  10   5        1.58       -1.31      3.62 o
  -6  10   5        0.15       -0.92      1.49 o
  -5  10   5        6.35        5.38      1.47 o
  -4  10   5        1.01        2.04      1.31 o
  -3  10   5        8.58        6.71      1.52 o
  -2  10   5       32.16       32.95      1.83 o
  -1  10   5       10.98       10.81      1.42 o
   0  10   5       12.93       14.46      1.06 o
   1  10   5       27.30       24.64      1.75 o
   2  10   5        5.11        8.54      1.45 o
   3  10   5        0.43        0.87      3.04 o
   4  10   5       49.38       53.76      2.47 o
   5  10   5        8.40        7.98      1.75 o
  -5  11   5        4.63        5.47      1.46 o
  -4  11   5        1.10       -2.19      3.50 o
  -3  11   5        9.60        8.87      1.64 o
  -2  11   5       32.75       32.18      1.95 o
  -1  11   5       18.02       17.42      1.71 o
   0  11   5        5.14        3.94      1.05 o
   1  11   5       49.11       47.33      2.37 o
   2  11   5       10.04       11.03      1.64 o
   3  11   5       26.13       23.04      2.05 o
  -2  12   5        1.28        1.01      3.13 o
  -1  12   5        1.23        1.93      1.42 o
   0  12   5        1.20        0.07      2.18 o
 -12   0   6        2.78       -1.28      4.18 o
 -10   0   6       73.06       69.57      2.49 o
  -8   0   6      307.04      283.57      8.23 o
  -6   0   6      802.31      750.50     10.87 o
  -4   0   6      113.61      120.72      2.84 o
  -2   0   6     1163.94     1017.84      9.98 o
   0   0   6     4341.91     4059.15     41.66 o
   2   0   6      172.16      177.71      4.87 o
   4   0   6      114.72      115.34      3.31 o
   6   0   6      125.68      114.39      3.19 o
   8   0   6      127.67      121.34      3.39 o
  10   0   6       18.74       15.52      1.98 o
 -12   1   6        0.06        1.29      3.68 o
 -11   1   6        1.67       -2.89      3.50 o
 -10   1   6       28.48       33.03      1.96 o
  -9   1   6        2.77        3.37      1.36 o
  -8   1   6        0.12        0.08      1.12 o
  -7   1   6      254.27      253.38      7.19 o
  -6   1   6        5.76        5.06      0.91 o
  -5   1   6     1066.74     1031.63     11.83 o
  -4   1   6       15.35       20.17      0.86 o
  -3   1   6     1129.96     1051.56     10.61 o
  -2   1   6     1147.70     1108.81     10.58 o
  -1   1   6       58.82       58.34      1.88 o
   0   1   6     1420.78     1248.50     46.08 o
   1   1   6        1.44        2.08      0.50 o
   2   1   6       49.74       40.74      1.19 o
   3   1   6       27.99       23.79      0.95 o
   4   1   6        0.45       -0.77      0.79 o
   5   1   6       48.32       38.98      1.55 o
   6   1   6       83.34       86.89      2.43 o
   7   1   6        0.02       -0.46      2.57 o
   8   1   6        0.58        1.28      2.87 o
   9   1   6       16.50       17.95      1.89 o
  10   1   6        2.22        1.19      1.77 o
 -12   2   6        4.86        4.38      1.81 o
 -11   2   6        5.06        6.07      1.71 o
 -10   2   6       15.14       15.37      1.74 o
  -9   2   6        0.03       -0.58      1.31 o
  -8   2   6      116.55      118.17      3.26 o
  -7   2   6        4.90        7.78      1.14 o
  -6   2   6       32.64       32.46      1.37 o
  -5   2   6       89.59       84.23      2.75 o
  -4   2   6      199.90      189.69      5.05 o
  -3   2   6      602.06      610.46      8.53 o
  -2   2   6      131.46      129.10      3.82 o
  -1   2   6      182.95      140.77      4.04 o
   0   2   6        2.56        3.00      0.40 o
   1   2   6      494.94      459.67      7.58 o
   2   2   6      635.14      584.50      8.95 o
   3   2   6      977.27      869.66     11.58 o
   4   2   6      270.78      239.35      6.74 o
   5   2   6      261.77      250.59      7.36 o
   6   2   6      221.27      204.65      5.31 o
   7   2   6        5.87        8.24      1.39 o
   8   2   6       45.37       43.73      2.18 o
   9   2   6        1.63       -1.78      3.42 o
  10   2   6        6.33        9.85      1.85 o
 -12   3   6        6.65        8.11      2.03 o
 -11   3   6       10.28        9.75      1.95 o
 -10   3   6        1.53       -0.38      1.53 o
  -9   3   6       45.36       45.55      1.95 o
  -8   3   6       21.10       25.19      1.58 o
  -7   3   6       15.75       11.99      1.28 o
  -6   3   6       23.83       24.06      1.30 o
  -5   3   6        5.28        8.19      0.82 o
  -4   3   6       54.49       56.82      1.90 o
  -3   3   6       11.30       11.02      0.77 o
  -2   3   6      997.47      996.91     10.99 o
  -1   3   6      543.11      483.80      7.71 o
   0   3   6     1845.21     1846.38     30.48 o
   1   3   6      875.77      848.29     10.63 o
   2   3   6      891.91      798.21     10.98 o
   3   3   6      238.17      208.86      6.19 o
   4   3   6       15.19       12.67      1.25 o
   5   3   6        0.44       -1.17      1.17 o
   6   3   6       42.69       38.75      1.79 o
   7   3   6       20.50       21.17      1.55 o
   8   3   6       44.55       42.19      2.16 o
   9   3   6        6.21        8.49      1.56 o
 -11   4   6        7.44        6.82      1.84 o
 -10   4   6        1.82        0.11      1.66 o
  -9   4   6        3.88        6.42      1.49 o
  -8   4   6       25.88       26.99      1.65 o
  -7   4   6       11.49       12.53      1.33 o
  -6   4   6        7.53        7.25      1.11 o
  -5   4   6       59.20       60.10      2.10 o
  -4   4   6       81.48       64.53      2.53 o
  -3   4   6      153.13      137.40      3.36 o
  -2   4   6      918.63      870.23     11.10 o
  -1   4   6       64.92       72.43      2.00 o
   0   4   6       21.78       19.98      0.66 o
   1   4   6       39.08       39.18      1.21 o
   2   4   6      321.16      316.26      7.34 o
   3   4   6      340.56      336.66      8.01 o
   4   4   6      563.28      534.08     10.53 o
   5   4   6      231.22      221.06      5.32 o
   6   4   6       39.10       40.65      1.90 o
   7   4   6       39.44       38.25      1.98 o
   8   4   6        0.18        0.85      3.28 o
   9   4   6        2.86        3.94      1.62 o
 -11   5   6        4.20        5.97      1.77 o
 -10   5   6        1.89        0.30      3.48 o
  -9   5   6        5.38       11.83      1.59 o
  -8   5   6        0.51        1.21      1.28 o
  -7   5   6        0.16        0.63      2.73 o
  -6   5   6      224.01      237.74      5.26 o
  -5   5   6       55.92       56.43      1.76 o
  -4   5   6      497.03      511.19      9.61 o
  -3   5   6       18.16       18.82      1.15 o
  -2   5   6      606.28      591.88      9.97 o
  -1   5   6      334.01      343.38      7.56 o
   0   5   6      378.94      366.93      5.59 o
   1   5   6      303.31      307.45      7.22 o
   2   5   6       55.96       58.77      1.67 o
   3   5   6        0.37        0.69      2.19 o
   4   5   6       57.03       57.90      1.87 o
   5   5   6       47.89       50.79      1.92 o
   6   5   6        3.07        0.71      2.88 o
   7   5   6       17.18       20.92      1.67 o
   8   5   6        1.22        0.89      2.96 o
   9   5   6        0.16        1.66      3.53 o
 -10   6   6        1.33       -1.24      3.89 o
  -9   6   6       70.41       71.07      2.66 o
  -8   6   6        0.58        1.58      1.38 o
  -7   6   6      143.64      143.53      3.88 o
  -6   6   6        6.26        6.55      1.29 o
  -5   6   6       26.27       25.94      1.49 o
  -4   6   6       97.13       91.83      2.79 o
  -3   6   6      126.23      126.03      3.72 o
  -2   6   6        2.12        2.22      0.85 o
  -1   6   6      361.36      358.86      8.23 o
   0   6   6        4.06        4.53      1.04 o
   1   6   6      129.06      125.84      3.78 o
   2   6   6       86.00       77.49      2.56 o
   3   6   6       20.04       18.17      1.29 o
   4   6   6        0.17       -2.16      2.56 o
   5   6   6       41.35       41.16      1.95 o
   6   6   6        0.06       -1.53      2.87 o
   7   6   6       70.58       69.64      2.64 o
   8   6   6        2.28        0.82      1.54 o
 -10   7   6        2.21        0.66      3.90 o
  -9   7   6        0.00        0.30      3.67 o
  -8   7   6       42.31       42.34      2.26 o
  -7   7   6        0.04        0.51      3.06 o
  -6   7   6      265.83      247.20      6.19 o
  -5   7   6       12.72       14.35      1.44 o
  -4   7   6      858.31      830.70     13.94 o
  -3   7   6        0.13        1.32      1.06 o
  -2   7   6      513.58      457.22     10.18 o
  -1   7   6       33.09       33.06      1.55 o
   0   7   6       24.57       17.48      0.89 o
   1   7   6       70.43       71.54      2.60 o
   2   7   6        4.44        4.23      1.13 o
   3   7   6        6.21        9.55      1.18 o
   4   7   6        7.09        5.62      1.30 o
   5   7   6        1.34       -2.77      2.77 o
   6   7   6       29.52       28.52      1.90 o
   7   7   6        5.26        6.36      1.54 o
  -9   8   6       20.21       14.41      2.03 o
  -8   8   6        1.65        0.00      3.48 o
  -7   8   6       30.01       30.78      1.96 o
  -6   8   6        0.12       -2.07      2.95 o
  -5   8   6        1.73        1.70      1.29 o
  -4   8   6       97.31       99.24      2.88 o
  -3   8   6      111.76      102.94      3.41 o
  -2   8   6        9.09       12.24      1.33 o
  -1   8   6      103.22      103.66      3.18 o
   0   8   6       10.43        6.37      0.96 o
   1   8   6       22.08       20.51      1.48 o
   2   8   6      257.76      239.63      6.10 o
   3   8   6        8.74        8.05      1.33 o
   4   8   6       86.84       83.20      2.50 o
   5   8   6       33.13       33.53      1.99 o
   6   8   6       18.06       17.69      1.85 o
   7   8   6       22.93       24.59      2.10 o
  -8   9   6        2.68        1.30      3.72 o
  -7   9   6        0.63       -4.08      4.08 o
  -6   9   6       20.59       19.06      1.91 o
  -5   9   6        0.54       -0.27      2.73 o
  -4   9   6        6.35        8.18      1.38 o
  -3   9   6       10.12        9.80      1.35 o
  -2   9   6       17.47       17.88      1.58 o
  -1   9   6      182.32      181.26      5.33 o
   0   9   6       57.99       57.34      1.54 o
   1   9   6      174.51      173.44      5.33 o
   2   9   6       32.52       31.07      1.94 o
   3   9   6       17.51       21.41      1.76 o
   4   9   6       13.74       18.03      1.65 o
   5   9   6       18.98       16.14      1.88 o
   6   9   6        2.52       -4.20      4.20 o
  -7  10   6        6.34        9.08      1.71 o
  -6  10   6       19.83       16.32      1.97 o
  -5  10   6        0.67       -2.13      3.31 o
  -4  10   6       20.48       18.58      1.84 o
  -3  10   6       17.01       17.51      1.70 o
  -2  10   6       31.55       33.11      1.97 o
  -1  10   6       16.98       12.50      1.77 o
   0  10   6       40.42       40.22      1.65 o
   1  10   6        1.81        2.96      1.46 o
   2  10   6       95.54       99.63      3.04 o
   3  10   6       36.76       34.38      2.28 o
   4  10   6      105.06      105.00      3.30 o
  -5  11   6        4.98        0.67      4.02 o
  -4  11   6        5.05        6.56      1.43 o
  -3  11   6       38.55       35.18      2.25 o
  -2  11   6        4.57        0.92      3.50 o
  -1  11   6       57.45       63.13      2.64 o
   0  11   6       43.07       45.86      1.88 o
   1  11   6       58.43       65.35      2.62 o
   2  11   6       29.31       33.65      2.20 o
   3  11   6       11.69       15.72      1.89 o
 -12   0   7       16.49       17.98      2.07 o
 -10   0   7      117.01      112.24      3.36 o
  -8   0   7        0.00       -1.07      1.20 o
  -6   0   7      163.19      126.58      3.59 o
  -4   0   7     1833.95     1757.67     15.32 o
  -2   0   7      479.33      457.30      7.46 o
   0   0   7       90.69       92.71      1.86 o
   2   0   7       53.59       41.71      1.26 o
   4   0   7      505.68      485.68      9.56 o
   6   0   7      266.15      257.49      6.10 o
   8   0   7       16.29       19.78      1.78 o
 -12   1   7        0.42       -0.98      3.97 o
 -11   1   7        9.65       11.75      1.74 o
 -10   1   7        1.51       -2.09      3.71 o
  -9   1   7      130.44      113.47      3.61 o
  -8   1   7        1.44        2.75      1.20 o
  -7   1   7      423.31      393.47      9.03 o
  -6   1   7       26.88       27.64      1.37 o
  -5   1   7      351.81      354.91      7.57 o
  -4   1   7      267.67      259.24      6.12 o
  -3   1   7      131.17      120.54      2.93 o
  -2   1   7       34.56       20.49      0.81 o
  -1   1   7      144.74      141.49      4.22 o
   0   1   7        2.12        6.37      2.21 o
   1   1   7      423.52      378.47      7.30 o
   2   1   7      306.44      309.78      6.92 o
   3   1   7      210.25      184.59      4.12 o
   4   1   7       19.13       21.57      1.21 o
   5   1   7        1.45        2.77      1.01 o
   6   1   7       11.39       13.53      1.37 o
   7   1   7       66.34       67.30      2.34 o
   8   1   7       11.02       13.59      1.89 o
   9   1   7       29.23       26.25      2.17 o
 -12   2   7       14.04       11.16      2.05 o
 -11   2   7        0.14       -0.90      3.78 o
 -10   2   7       14.38       12.83      1.69 o
  -9   2   7        6.77        0.23      3.41 o
  -8   2   7       92.20       95.63      3.11 o
  -7   2   7      136.31      132.60      4.02 o
  -6   2   7        5.39        3.87      1.04 o
  -5   2   7      196.98      202.87      5.88 o
  -4   2   7        0.08       -1.60      1.60 o
  -3   2   7       49.91       53.89      1.56 o
  -2   2   7      574.49      524.89      8.24 o
  -1   2   7     1095.77     1028.95     11.45 o
   0   2   7      488.93      435.05     14.21 o
   1   2   7      766.48      678.40      9.99 o
   2   2   7      694.50      631.02      9.94 o
   3   2   7       46.34       38.59      1.46 o
   4   2   7      256.69      255.23      7.24 o
   5   2   7       11.56       14.64      1.27 o
   6   2   7       74.04       73.45      2.31 o
   7   2   7        3.64        5.40      1.37 o
   8   2   7       16.27       16.31      1.75 o
   9   2   7        0.29       -3.53      3.53 o
 -11   3   7        1.50       -0.92      4.10 o
 -10   3   7        2.25       -0.82      3.89 o
  -9   3   7        3.04        4.20      1.47 o
  -8   3   7        4.77        6.86      1.41 o
  -7   3   7        6.80        4.83      1.29 o
  -6   3   7      155.47      157.38      4.15 o
  -5   3   7      220.14      228.49      6.75 o
  -4   3   7      862.37      831.98     11.44 o
  -3   3   7      964.71      925.16     11.49 o
  -2   3   7     1286.73     1257.88     13.26 o
  -1   3   7     1812.44     1790.01     15.83 o
   0   3   7        3.11        6.65      3.00 o
   1   3   7      326.28      306.00      7.14 o
   2   3   7      129.48      127.46      3.51 o
   3   3   7       34.69       31.31      1.45 o
   4   3   7      330.09      355.21      8.72 o
   5   3   7       49.80       49.26      1.90 o
   6   3   7        6.34        6.44      1.30 o
   7   3   7        4.28        0.51      2.96 o
   8   3   7        5.75        5.90      1.49 o
   9   3   7        0.18        2.53      1.54 o
 -11   4   7        7.42       14.08      1.87 o
 -10   4   7        1.81        1.95      1.65 o
  -9   4   7       32.97       36.41      2.07 o
  -8   4   7        3.22        1.12      3.01 o
  -7   4   7       86.30       81.58      2.93 o
  -6   4   7      258.99      266.73      7.75 o
  -5   4   7      119.65      123.80      3.64 o
  -4   4   7        4.07        4.59      0.97 o
  -3   4   7        6.40        0.28      2.18 o
  -2   4   7      192.77      193.63      5.76 o
  -1   4   7      272.91      264.32      6.58 o
   0   4   7     1321.64     1297.27     13.31 o
   1   4   7     1058.21     1007.28     13.13 o
   2   4   7      321.01      315.14      7.78 o
   3   4   7      512.29      461.92      9.79 o
   4   4   7        5.66        6.76      1.20 o
   5   4   7       69.36       68.19      2.17 o
   6   4   7        3.45        3.16      1.25 o
   7   4   7        3.91        4.18      1.47 o
   8   4   7        0.01        0.60      2.89 o
   9   4   7        1.05       -0.67      3.74 o
 -11   5   7        0.60        0.79      1.77 o
 -10   5   7       12.26       12.42      1.81 o
  -9   5   7        5.10        5.10      1.65 o
  -8   5   7       80.04       93.64      2.64 o
  -7   5   7        0.57       -0.87      2.73 o
  -6   5   7      335.15      341.25      9.02 o
  -5   5   7       53.89       51.37      1.79 o
  -4   5   7      419.03      405.22      8.94 o
  -3   5   7      266.89      293.44      7.49 o
  -2   5   7       98.60       90.96      2.51 o
  -1   5   7        0.48       -2.07      2.07 o
   0   5   7       98.94       96.17      2.94 o
   1   5   7      160.28      167.71      4.17 o
   2   5   7        0.14       -0.17      2.08 o
   3   5   7      118.56      112.27      3.09 o
   4   5   7        2.48        3.93      1.17 o
   5   5   7        7.69        5.93      1.30 o
   6   5   7       49.02       46.56      2.18 o
   7   5   7        1.45        1.71      1.49 o
   8   5   7       16.59       20.54      1.90 o
 -10   6   7        5.17        4.10      1.77 o
  -9   6   7       37.90       40.49      2.29 o
  -8   6   7        2.30        1.84      3.10 o
  -7   6   7        1.80        0.00      1.38 o
  -6   6   7        4.34        6.02      1.34 o
  -5   6   7       71.17       70.46      2.39 o
  -4   6   7        2.60       -0.15      1.02 o
  -3   6   7       88.44       87.11      2.67 o
  -2   6   7      106.34      101.05      2.80 o
  -1   6   7       14.39       17.62      1.13 o
   0   6   7       14.94       15.53      0.82 o
   1   6   7        6.14        9.35      1.00 o
   2   6   7        1.32        2.35      0.91 o
   3   6   7      161.72      162.25      4.79 o
   4   6   7       17.30       16.92      1.52 o
   5   6   7      193.75      201.16      5.83 o
   6   6   7        8.05       12.23      1.53 o
   7   6   7       45.74       41.18      2.41 o
   8   6   7        0.14       -1.33      3.68 o
 -10   7   7       16.63       17.67      2.08 o
  -9   7   7        0.01       -1.05      1.66 o
  -8   7   7      165.17      154.99      5.71 o
  -7   7   7        2.37        4.20      1.38 o
  -6   7   7      197.28      206.98      5.92 o
  -5   7   7       20.16       18.41      1.52 o
  -4   7   7       28.37       27.98      1.65 o
  -3   7   7      122.87      113.04      3.33 o
  -2   7   7        0.04        0.24      0.93 o
  -1   7   7       68.10       70.32      1.99 o
   0   7   7        0.07       -1.19      1.52 o
   1   7   7        4.09        6.57      1.07 o
   2   7   7      119.84      124.65      3.65 o
   3   7   7        8.78        9.09      1.45 o
   4   7   7        4.22        6.22      1.28 o
   5   7   7       10.44       10.08      1.57 o
   6   7   7        2.18        2.07      3.56 o
   7   7   7        2.28        0.39      1.52 o
  -9   8   7        4.64        5.04      1.80 o
  -8   8   7        8.87        9.68      1.80 o
  -7   8   7        2.43        2.93      1.45 o
  -6   8   7        2.30        2.84      1.41 o
  -5   8   7       16.99       14.96      1.55 o
  -4   8   7        4.25        4.72      1.31 o
  -3   8   7        7.18        6.66      1.30 o
  -2   8   7      166.43      163.31      4.84 o
  -1   8   7        0.40        1.52      1.13 o
   0   8   7      181.96      190.03      3.70 o
   1   8   7       22.39       19.68      1.62 o
   2   8   7       94.71       88.56      2.84 o
   3   8   7       76.71       78.24      2.52 o
   4   8   7        0.56        2.36      1.35 o
   5   8   7       71.05       74.31      2.68 o
   6   8   7        2.36        2.75      1.51 o
  -8   9   7        5.69        5.66      1.76 o
  -7   9   7        1.78        2.56      1.61 o
  -6   9   7       19.91       16.81      1.95 o
  -5   9   7       89.52       95.07      2.83 o
  -4   9   7       52.28       52.72      2.34 o
  -3   9   7      214.75      219.05      6.17 o
  -2   9   7       63.67       61.51      2.33 o
  -1   9   7      107.57      116.30      3.33 o
   0   9   7       67.39       66.42      1.72 o
   1   9   7        3.52        2.76      1.29 o
   2   9   7        0.21        0.60      1.30 o
   3   9   7       44.52       42.21      2.19 o
   4   9   7        0.32       -2.12      3.46 o
   5   9   7       16.48       16.25      1.91 o
  -6  10   7       29.45       26.29      2.22 o
  -5  10   7       14.17       20.52      1.75 o
  -4  10   7        3.10        0.91      3.50 o
  -3  10   7        6.04        8.05      1.65 o
  -2  10   7       47.94       44.25      2.36 o
  -1  10   7       34.21       31.96      2.16 o
   0  10   7      174.20      170.60      3.83 o
   1  10   7       78.03       80.70      2.85 o
   2  10   7       54.34       54.46      2.58 o
   3  10   7       33.04       37.91      2.19 o
   4  10   7        6.24        8.01      1.71 o
  -4  11   7       28.32       27.56      2.23 o
  -3  11   7       87.08       90.31      3.11 o
  -2  11   7       54.09       58.14      2.63 o
  -1  11   7       63.29       66.36      2.81 o
   0  11   7        0.95        1.07      2.60 o
   1  11   7       14.70       17.49      1.99 o
 -12   0   8        5.84        0.00      4.53 o
 -10   0   8        2.87        3.54      1.53 o
  -8   0   8      119.39      102.41      3.26 o
  -6   0   8       13.33       13.37      1.13 o
  -4   0   8        0.04        2.73      0.70 o
  -2   0   8       53.61       64.70      1.91 o
   0   0   8      371.93      326.69      4.93 o
   2   0   8     1145.58     1027.36     13.16 o
   4   0   8      355.33      342.45      8.81 o
   6   0   8       40.36       42.36      1.98 o
   8   0   8        1.65       -1.18      3.64 o
 -12   1   8        0.20       -0.67      4.30 o
 -11   1   8       38.99       29.69      2.24 o
 -10   1   8        0.07       -2.96      3.31 o
  -9   1   8      116.35      108.34      3.05 o
  -8   1   8       17.02       17.60      1.47 o
  -7   1   8      136.33      128.42      4.08 o
  -6   1   8       44.99       44.06      1.58 o
  -5   1   8      108.05      113.05      3.35 o
  -4   1   8      101.46       82.61      2.24 o
  -3   1   8      366.71      329.77      6.89 o
  -2   1   8      125.79      120.36      3.01 o
  -1   1   8      672.11      617.84      9.42 o
   0   1   8       19.17       16.75      1.54 o
   1   1   8      128.32      125.14      3.27 o
   2   1   8       30.88       29.25      1.27 o
   3   1   8      103.03       87.18      2.65 o
   4   1   8       67.25       65.24      2.17 o
   5   1   8      225.56      214.87      5.33 o
   6   1   8        5.58        5.79      1.32 o
   7   1   8       53.93       55.01      2.24 o
   8   1   8        0.03       -0.59      3.61 o
   9   1   8        3.43        5.45      1.57 o
 -11   2   8       10.36        8.62      1.93 o
 -10   2   8        3.37        2.53      1.51 o
  -9   2   8       48.40       54.46      2.17 o
  -8   2   8       11.38        8.76      1.43 o
  -7   2   8       10.28       13.06      1.33 o
  -6   2   8       89.08       98.32      2.75 o
  -5   2   8      252.13      259.19      7.16 o
  -4   2   8       90.09       88.69      2.41 o
  -3   2   8      616.85      494.92      8.73 o
  -2   2   8      440.13      404.27      7.78 o
  -1   2   8      137.57      112.68      3.08 o
   0   2   8      317.14      273.40      6.84 o
   1   2   8       18.45       13.03      1.05 o
   2   2   8      191.18      180.78      4.10 o
   3   2   8       28.34       30.42      1.32 o
   4   2   8       88.95       81.00      2.14 o
   5   2   8        1.45        0.96      1.10 o
   6   2   8        1.15        3.06      1.16 o
   7   2   8       13.33       13.97      1.64 o
   8   2   8        0.89       -2.11      3.60 o
 -11   3   8        5.05        6.68      1.80 o
 -10   3   8       12.50       11.85      1.75 o
  -9   3   8       42.31       47.97      2.16 o
  -8   3   8      148.93      147.37      3.92 o
  -7   3   8      253.15      258.87      5.63 o
  -6   3   8      574.48      578.78     11.05 o
  -5   3   8      886.94      826.04     12.60 o
  -4   3   8      175.27      176.70      4.21 o
  -3   3   8      597.43      567.81      9.65 o
  -2   3   8        0.04       -1.40      1.82 o
  -1   3   8       14.07       14.37      0.92 o
   0   3   8      477.11      425.49      6.05 o
   1   3   8      448.92      416.79      8.62 o
   2   3   8       16.21       14.30      1.14 o
   3   3   8      108.11       97.92      2.83 o
   4   3   8        0.63        1.47      1.03 o
   5   3   8        0.65        0.91      2.70 o
   6   3   8        4.98        5.49      1.28 o
   7   3   8        1.28        1.89      1.38 o
   8   3   8        7.79        7.75      1.68 o
 -11   4   8       10.85       11.70      1.90 o
 -10   4   8       28.90       32.70      2.20 o
  -9   4   8       16.03       13.16      1.69 o
  -8   4   8        6.35        5.16      1.49 o
  -7   4   8        0.09        1.49      2.56 o
  -6   4   8        4.13        0.76      2.59 o
  -5   4   8      149.25      146.63      4.15 o
  -4   4   8      661.45      624.24     11.01 o
  -3   4   8     1286.99     1279.29     15.23 o
  -2   4   8      506.25      459.98      9.24 o
  -1   4   8     1818.64     1742.71     17.41 o
   0   4   8       43.72       37.82      1.07 o
   1   4   8      553.84      520.52     10.07 o
   2   4   8       27.07       26.17      1.36 o
   3   4   8       37.86       34.95      1.55 o
   4   4   8        9.34        8.36      1.22 o
   5   4   8       13.48       11.95      1.48 o
   6   4   8       22.82       20.69      1.69 o
   7   4   8       10.80        1.16      3.98 o
   8   4   8        5.42        4.50      1.51 o
 -10   5   8       44.19       48.78      2.58 o
  -9   5   8        4.23        4.72      1.67 o
  -8   5   8      145.69      132.53      4.87 o
  -7   5   8       85.72       82.73      2.48 o
  -6   5   8      100.22       94.85      2.73 o
  -5   5   8       61.21       60.98      1.94 o
  -4   5   8       94.45      101.52      2.84 o
  -3   5   8       10.73       13.52      1.18 o
  -2   5   8        1.40        1.79      0.88 o
  -1   5   8       89.54       97.00      2.69 o
   0   5   8       71.48       66.00      1.70 o
   1   5   8        2.20        2.59      0.93 o
   2   5   8       20.56       19.55      1.29 o
   3   5   8       25.56       20.64      1.51 o
   4   5   8       29.99       34.61      1.73 o
   5   5   8       18.64       13.91      1.62 o
   6   5   8       70.09       78.62      2.66 o
   7   5   8        0.85        3.10      1.42 o
   8   5   8        8.14        9.80      1.81 o
 -10   6   8        5.75        7.76      1.81 o
  -9   6   8        0.86        0.96      1.62 o
  -8   6   8        0.55       -2.73      3.37 o
  -7   6   8       21.31       23.14      1.72 o
  -6   6   8       21.95       21.82      1.62 o
  -5   6   8       27.02       27.05      1.59 o
  -4   6   8        6.13        6.58      1.14 o
  -3   6   8        0.52       -0.19      1.98 o
  -2   6   8       13.36       13.54      1.12 o
  -1   6   8       92.92       95.58      2.54 o
   0   6   8       13.54       12.07      1.00 o
   1   6   8      441.60      419.78     10.42 o
   2   6   8       26.85       29.10      1.60 o
   3   6   8      364.81      361.05     10.19 o
   4   6   8        0.01       -2.92      2.92 o
   5   6   8       33.37       33.94      1.98 o
   6   6   8        3.83        5.28      1.57 o
   7   6   8        0.35        1.93      3.15 o
  -9   7   8        1.60        1.26      3.44 o
  -8   7   8       10.32        8.50      1.82 o
  -7   7   8       21.89       25.75      1.78 o
  -6   7   8        0.75       -0.76      2.75 o
  -5   7   8       38.64       40.10      1.88 o
  -4   7   8        0.07       -0.22      2.38 o
  -3   7   8       17.85       17.65      1.44 o
  -2   7   8      167.53      171.15      4.89 o
  -1   7   8        2.64        1.70      2.62 o
   0   7   8      101.07      102.07      2.13 o
   1   7   8       22.50       23.61      1.63 o
   2   7   8       22.12       20.46      1.70 o
   3   7   8       11.27        9.93      1.44 o
   4   7   8       60.33       56.98      2.29 o
   5   7   8        0.86        0.81      1.31 o
   6   7   8       24.67       22.73      1.97 o
  -8   8   8       20.28       26.77      2.04 o
  -7   8   8        1.08        3.76      1.49 o
  -6   8   8        2.41        0.50      1.48 o
  -5   8   8        0.12       -1.32      1.34 o
  -4   8   8       38.59       40.12      1.92 o
  -3   8   8        9.15        9.06      1.35 o
  -2   8   8      114.45      118.89      3.67 o
  -1   8   8       76.82       78.86      2.39 o
   0   8   8       10.14       12.71      1.03 o
   1   8   8      206.39      211.91      5.79 o
   2   8   8        4.30       -2.07      2.95 o
   3   8   8      101.87      102.46      3.29 o
   4   8   8        0.13       -0.58      3.10 o
   5   8   8       15.66       15.59      1.91 o
  -7   9   8       73.73       66.73      2.96 o
  -6   9   8       23.40       23.11      2.09 o
  -5   9   8      110.97      104.22      3.18 o
  -4   9   8       63.22       65.51      2.52 o
  -3   9   8        8.39        7.58      1.53 o
  -2   9   8        6.48        9.05      1.43 o
  -1   9   8       29.92       31.42      1.86 o
   0   9   8        0.82       -0.38      1.28 o
   1   9   8       29.35       34.59      1.90 o
   2   9   8       17.42       14.12      1.71 o
   3   9   8        1.14        1.45      1.39 o
   4   9   8        1.35       -0.96      2.99 o
  -6  10   8        1.65       -0.67      3.90 o
  -5  10   8        4.62        1.03      1.79 o
  -4  10   8       72.69       74.87      2.86 o
  -3  10   8       70.57       73.66      2.84 o
  -2  10   8       62.87       65.50      2.76 o
  -1  10   8      115.29      121.24      3.69 o
   0  10   8       17.12       20.21      1.93 o
   1  10   8       12.91       15.34      1.79 o
   2  10   8        0.13        1.15      1.41 o
   3  10   8        0.00        2.40      1.41 o
  -2  11   8        3.84        1.00      3.95 o
  -1  11   8        0.00        1.66      3.53 o
   0  11   8       26.85       33.08      1.58 o
 -10   0   9        0.52        0.61      1.48 o
  -8   0   9        0.43       -3.07      3.07 o
  -6   0   9       12.24       14.08      1.13 o
  -4   0   9      167.70      164.03      3.86 o
  -2   0   9     1387.76     1244.71     14.01 o
   0   0   9     1531.82     1428.00     14.02 o
   2   0   9      456.75      426.03      9.31 o
   4   0   9        0.21       -0.84      2.48 o
   6   0   9        0.20       -2.98      2.98 o
   8   0   9        0.62       -0.06      1.62 o
 -11   1   9       28.82       27.16      2.20 o
 -10   1   9        4.55        5.00      1.62 o
  -9   1   9       49.07       50.78      2.29 o
  -8   1   9       60.18       63.64      2.18 o
  -7   1   9      104.12       96.64      2.98 o
  -6   1   9        1.33       -2.15      2.36 o
  -5   1   9      292.24      274.15      7.37 o
  -4   1   9        1.72        1.47      0.80 o
  -3   1   9      325.02      291.55      7.16 o
  -2   1   9       98.63       88.23      2.36 o
  -1   1   9        0.95       -0.29      1.59 o
   0   1   9       36.15       39.75      0.98 o
   1   1   9      391.27      364.60      8.26 o
   2   1   9       15.71       18.24      1.13 o
   3   1   9      294.91      290.17      7.97 o
   4   1   9        1.86        1.65      1.12 o
   5   1   9       34.92       37.14      1.90 o
   6   1   9       30.48       27.39      1.94 o
   7   1   9        1.11       -2.29      3.55 o
   8   1   9       13.16       16.97      1.86 o
 -11   2   9        7.29       10.34      1.99 o
 -10   2   9        5.19       -0.29      4.01 o
  -9   2   9        6.91        4.52      1.61 o
  -8   2   9        9.75       13.19      1.45 o
  -7   2   9      146.94      139.45      4.39 o
  -6   2   9      140.13      127.89      4.02 o
  -5   2   9      209.78      192.10      4.66 o
  -4   2   9      247.89      233.61      6.82 o
  -3   2   9        2.63        1.06      1.90 o
  -2   2   9      318.33      287.15      7.18 o
  -1   2   9        7.04        9.18      0.91 o
   0   2   9      299.81      296.92      5.18 o
   1   2   9        4.56        5.46      0.85 o
   2   2   9       53.41       52.02      1.71 o
   3   2   9       85.91       82.14      2.10 o
   4   2   9       33.04       31.65      1.64 o
   5   2   9       70.62       76.73      2.41 o
   6   2   9        0.02       -3.09      3.09 o
   7   2   9        7.94        8.84      1.61 o
   8   2   9        3.57        3.56      1.62 o
 -11   3   9       14.48       14.46      2.08 o
 -10   3   9       96.45       88.67      2.91 o
  -9   3   9       72.41       67.25      2.54 o
  -8   3   9      114.66      104.18      3.57 o
  -7   3   9      116.33      114.18      3.43 o
  -6   3   9       86.26       86.11      2.52 o
  -5   3   9        0.00        4.99      1.14 o
  -4   3   9       92.29       91.89      2.74 o
  -3   3   9      468.67      420.90      8.93 o
  -2   3   9       11.72       10.98      1.10 o
  -1   3   9      533.61      497.23      9.58 o
   0   3   9        1.67        1.02      0.85 o
   1   3   9       14.26       11.29      1.08 o
   2   3   9       98.82       92.01      2.74 o
   3   3   9        4.22        2.92      1.06 o
   4   3   9        1.77        0.81      1.07 o
   5   3   9        7.81       12.36      1.30 o
   6   3   9       25.12       24.40      1.78 o
   7   3   9       25.59       26.07      1.96 o
   8   3   9       16.34       12.41      1.98 o
 -11   4   9        0.41       -1.80      1.80 o
 -10   4   9        4.17        1.53      4.22 o
  -9   4   9        6.20        3.37      1.74 o
  -8   4   9       58.57       61.19      2.36 o
  -7   4   9      156.49      148.16      4.71 o
  -6   4   9      148.24      150.21      4.55 o
  -5   4   9      452.92      422.04     10.06 o
  -4   4   9       77.56       69.50      1.97 o
  -3   4   9      368.56      368.64      8.80 o
  -2   4   9       18.29       20.18      1.27 o
  -1   4   9        0.54        0.68      0.90 o
   0   4   9       53.91       52.27      1.17 o
   1   4   9        5.78        5.05      0.97 o
   2   4   9       34.97       29.47      1.52 o
   3   4   9       17.67       17.28      1.40 o
   4   4   9       58.30       54.77      2.11 o
   5   4   9       28.10       29.05      1.77 o
   6   4   9       43.31       45.80      2.15 o
   7   4   9        4.28        3.17      1.52 o
 -10   5   9       38.68       34.45      2.38 o
  -9   5   9       33.60       35.28      2.20 o
  -8   5   9       73.42       78.07      2.56 o
  -7   5   9       14.06       15.65      1.59 o
  -6   5   9       21.93       23.60      1.64 o
  -5   5   9        8.18        6.09      1.27 o
  -4   5   9      132.15      134.37      4.10 o
  -3   5   9        2.04        2.71      0.99 o
  -2   5   9       24.61       24.87      1.36 o
  -1   5   9       48.66       51.90      1.70 o
   0   5   9        4.29        4.44      0.73 o
   1   5   9       80.68       82.34      2.43 o
   2   5   9      107.54      102.94      3.25 o
   3   5   9       24.22       24.39      1.59 o
   4   5   9       39.14       39.24      1.87 o
   5   5   9        1.97        0.70      1.30 o
   6   5   9       10.27        9.83      1.55 o
   7   5   9        7.75        8.39      1.64 o
 -10   6   9        1.15       -1.85      1.85 o
  -9   6   9        8.25        8.69      1.76 o
  -8   6   9        0.62        0.40      1.56 o
  -7   6   9        4.16        4.76      1.42 o
  -6   6   9        3.10        1.99      1.33 o
  -5   6   9       29.02       29.47      1.68 o
  -4   6   9        4.86        5.07      1.27 o
  -3   6   9      240.79      248.79      5.60 o
  -2   6   9       25.31       27.94      1.59 o
  -1   6   9      687.91      695.45     13.39 o
   0   6   9        1.81        1.62      1.93 o
   1   6   9      280.29      274.37      6.26 o
   2   6   9        3.95        3.17      1.29 o
   3   6   9        6.89        4.58      1.33 o
   4   6   9       43.84       44.66      2.12 o
   5   6   9        3.39        4.56      1.45 o
   6   6   9        2.14        0.94      3.22 o
  -9   7   9        4.25        5.30      1.66 o
  -8   7   9        4.23        0.92      1.62 o
  -7   7   9        8.48        5.49      1.62 o
  -6   7   9      100.13      101.30      3.23 o
  -5   7   9        0.96        1.70      1.23 o
  -4   7   9      148.23      147.68      3.98 o
  -3   7   9        8.58        6.21      1.40 o
  -2   7   9      138.54      141.65      3.85 o
  -1   7   9       15.75       14.51      1.52 o
   0   7   9       44.77       41.58      1.81 o
   1   7   9        3.50        1.21      2.63 o
   2   7   9      111.38      116.62      3.74 o
   3   7   9        1.61       -3.36      3.36 o
   4   7   9       79.45       84.49      2.78 o
   5   7   9        0.08       -3.45      3.45 o
   6   7   9        8.30        5.43      1.67 o
  -8   8   9        0.42        0.39      1.55 o
  -7   8   9        4.73        6.77      1.70 o
  -6   8   9       50.56       55.82      2.43 o
  -5   8   9       28.28       29.65      1.93 o
  -4   8   9       35.87       36.40      1.97 o
  -3   8   9      153.49      157.70      4.26 o
  -2   8   9        0.74       -1.05      2.59 o
  -1   8   9      180.96      193.71      5.64 o
   0   8   9        0.08       -0.23      1.15 o
   1   8   9       74.89       71.53      2.46 o
   2   8   9        1.94       -3.26      3.26 o
   3   8   9        1.90       -1.47      3.23 o
   4   8   9       30.37       29.01      2.05 o
   5   8   9        0.17       -0.33      3.46 o
  -7   9   9       17.07       14.68      2.06 o
  -6   9   9       11.18        8.62      1.87 o
  -5   9   9        2.25       -3.38      3.54 o
  -4   9   9       13.28       12.54      1.77 o
  -3   9   9       18.16       19.52      1.77 o
  -2   9   9        8.39        9.20      1.55 o
  -1   9   9        1.16        0.58      3.18 o
   0   9   9        0.47       -1.59      2.15 o
   1   9   9        9.50        6.43      1.47 o
   2   9   9        3.57        2.09      1.37 o
   3   9   9        1.54       -3.27      3.27 o
  -5  10   9       59.87       66.06      2.86 o
  -4  10   9       31.73       36.60      2.25 o
  -3  10   9       26.32       33.90      2.14 o
  -2  10   9        4.43        4.78      1.63 o
  -1  10   9        0.29        1.26      2.85 o
   0  10   9        0.36        0.84      1.33 o
   1  10   9        6.27        6.33      1.57 o
 -10   0  10        0.00        1.16      3.52 o
  -8   0  10       27.74       26.45      1.73 o
  -6   0  10      328.98      318.88      8.63 o
  -4   0  10      996.36      910.30     13.37 o
  -2   0  10      863.93      780.42     12.03 o
   0   0  10        5.07       -2.82      3.85 o
   2   0  10       13.67       10.35      1.10 o
   4   0  10       10.18       10.59      1.32 o
   6   0  10       16.48       18.07      1.70 o
 -11   1  10       17.30       14.34      2.09 o
 -10   1  10        1.41        5.06      1.66 o
  -9   1  10       52.01       49.67      2.32 o
  -8   1  10        3.39        2.17      1.41 o
  -7   1  10      114.26      106.43      3.43 o
  -6   1  10       39.29       40.62      1.71 o
  -5   1  10       41.53       44.93      1.67 o
  -4   1  10       16.97       17.20      1.22 o
  -3   1  10       98.03       86.57      2.51 o
  -2   1  10       12.38       14.05      1.08 o
  -1   1  10      396.29      336.97      8.09 o
   0   1  10       20.32       24.76      0.92 o
   1   1  10      130.37      114.90      3.77 o
   2   1  10       35.09       36.39      1.53 o
   3   1  10        3.13        2.82      1.10 o
   4   1  10       66.27       67.49      2.18 o
   5   1  10        3.57        1.16      1.33 o
   6   1  10       11.69       12.81      1.67 o
   7   1  10       19.28       21.76      1.93 o
 -11   2  10        8.33        1.95      4.13 o
 -10   2  10       20.61       22.18      1.84 o
  -9   2  10       57.01       62.05      2.46 o
  -8   2  10       61.61       54.17      2.24 o
  -7   2  10       37.58       42.12      1.86 o
  -6   2  10      181.21      164.70      4.70 o
  -5   2  10        0.10       -1.30      2.36 o
  -4   2  10      278.86      278.56      7.65 o
  -3   2  10        0.01        0.17      2.09 o
  -2   2  10      130.74      130.60      3.69 o
  -1   2  10       94.70       97.82      2.76 o
   0   2  10      157.94      141.57      2.80 o
   1   2  10      253.93      242.22      5.21 o
   2   2  10       18.99       22.48      1.38 o
   3   2  10      116.85      108.65      3.45 o
   4   2  10       41.48       39.03      1.96 o
   5   2  10        1.33        3.75      1.21 o
   6   2  10        1.82        0.85      2.83 o
   7   2  10        5.95        8.31      1.57 o
 -11   3  10       16.85       15.24      2.00 o
 -10   3  10       28.22       29.73      2.20 o
  -9   3  10       13.89       14.98      1.69 o
  -8   3  10        5.78        6.64      1.43 o
  -7   3  10        5.48        5.80      1.25 o
  -6   3  10        8.09        9.17      1.26 o
  -5   3  10       63.64       61.14      1.98 o
  -4   3  10       18.14       15.59      1.27 o
  -3   3  10        0.45       -0.57      0.91 o
  -2   3  10      117.52      112.26      3.68 o
  -1   3  10      128.75      117.44      3.63 o
   0   3  10       16.39       15.96      0.83 o
   1   3  10       23.49       20.82      1.33 o
   2   3  10       36.87       36.63      1.63 o
   3   3  10       38.19       38.52      1.78 o
   4   3  10      114.01      116.41      3.63 o
   5   3  10       55.66       55.76      2.28 o
   6   3  10       41.14       42.09      2.22 o
   7   3  10       18.69       15.88      1.98 o
 -10   4  10       13.03       12.11      1.93 o
  -9   4  10       20.18       15.78      1.91 o
  -8   4  10       46.58       52.71      2.30 o
  -7   4  10       46.03       47.78      2.10 o
  -6   4  10        5.46        6.03      1.30 o
  -5   4  10        1.42        4.81      1.06 o
  -4   4  10       18.39       19.70      1.33 o
  -3   4  10        7.16        7.39      1.10 o
  -2   4  10       17.53       19.07      1.30 o
  -1   4  10       10.93        9.88      1.15 o
   0   4  10      109.35      107.43      2.20 o
   1   4  10      116.69      106.11      3.24 o
   2   4  10      243.43      214.42      5.56 o
   3   4  10       55.96       52.10      2.03 o
   4   4  10       10.63        8.62      1.40 o
   5   4  10        4.11        1.39      3.11 o
   6   4  10        0.08       -3.64      3.64 o
   7   4  10        0.08       -3.73      3.73 o
 -10   5  10        6.98        4.46      1.81 o
  -9   5  10        0.56       -3.63      3.78 o
  -8   5  10       40.29       38.92      2.19 o
  -7   5  10       18.69       18.92      1.72 o
  -6   5  10       15.36       15.79      1.52 o
  -5   5  10        2.34        2.58      1.20 o
  -4   5  10       26.11       28.12      1.59 o
  -3   5  10       15.93       13.72      1.36 o
  -2   5  10       53.23       48.43      1.88 o
  -1   5  10       33.41       38.48      1.70 o
   0   5  10       72.42       72.69      1.52 o
   1   5  10        0.21       -0.45      2.33 o
   2   5  10       51.40       46.66      1.97 o
   3   5  10       37.45       32.07      1.76 o
   4   5  10        9.43        6.71      1.43 o
   5   5  10       33.10       34.70      1.97 o
   6   5  10        6.33        9.00      1.48 o
  -9   6  10        4.08        1.91      3.49 o
  -8   6  10        0.49       -2.08      3.48 o
  -7   6  10       32.82       35.46      2.01 o
  -6   6  10        6.85        5.14      1.48 o
  -5   6  10      253.40      258.34      6.52 o
  -4   6  10        3.50        3.44      1.30 o
  -3   6  10      363.72      380.34     10.52 o
  -2   6  10        0.14       -0.78      1.21 o
  -1   6  10       86.23       88.30      2.77 o
   0   6  10       41.87       40.54      2.30 o
   1   6  10        0.96        0.57      1.15 o
   2   6  10        2.46       -0.50      2.73 o
   3   6  10        0.03       -1.33      3.01 o
   4   6  10        0.15       -1.73      3.15 o
   5   6  10        8.31        8.34      1.62 o
  -8   7  10       35.03       35.69      2.24 o
  -7   7  10        0.04       -3.08      3.08 o
  -6   7  10       97.00      105.95      3.37 o
  -5   7  10        3.30        5.14      1.40 o
  -4   7  10        0.90       -1.31      1.31 o
  -3   7  10        6.13        6.79      1.34 o
  -2   7  10       98.67       97.01      3.51 o
  -1   7  10        1.57        0.51      1.25 o
   0   7  10      213.81      220.91      7.21 o
   1   7  10        2.98        1.30      3.05 o
   2   7  10       32.31       33.76      2.04 o
   3   7  10        0.03        0.81      1.27 o
   4   7  10        1.63       -3.61      3.61 o
   5   7  10        4.65        5.04      1.48 o
  -7   8  10       32.80       34.11      2.32 o
  -6   8  10        4.14        5.69      1.49 o
  -5   8  10       82.03       86.47      2.77 o
  -4   8  10        0.26       -2.55      3.14 o
  -3   8  10       90.25       93.02      2.79 o
  -2   8  10        1.08       -2.24      2.80 o
  -1   8  10       17.62       19.15      1.73 o
   0   8  10       28.19       28.11      1.86 o
   1   8  10        0.18       -0.57      1.14 o
   2   8  10       14.65       14.53      1.61 o
   3   8  10        0.82        1.70      1.30 o
   4   8  10        5.39       -0.67      3.62 o
  -6   9  10        0.66        1.66      3.52 o
  -5   9  10        2.07        2.81      1.50 o
  -4   9  10        0.88        0.80      1.37 o
  -3   9  10        9.87        9.64      1.50 o
  -2   9  10        5.43        3.63      1.47 o
  -1   9  10       12.49       12.62      1.67 o
   0   9  10        0.34       -0.12      0.97 o
   1   9  10        0.00       -2.52      2.75 o
   2   9  10        1.64        1.37      1.41 o
  -3  10  10       10.10        9.75      1.75 o
  -2  10  10       10.66       10.08      1.67 o
  -1  10  10        0.54        0.67      2.86 o
 -10   0  11       24.58       20.52      1.96 o
  -8   0  11      143.67      131.02      4.00 o
  -6   0  11      440.32      432.26     10.76 o
  -4   0  11       78.53       75.48      2.28 o
  -2   0  11        4.58        0.72      1.97 o
   0   0  11       38.30       30.78      1.01 o
   2   0  11       75.48       75.24      2.24 o
   4   0  11       54.18       54.68      2.23 o
   6   0  11        6.63        3.69      1.58 o
 -11   1  11       15.07       16.36      2.01 o
 -10   1  11        5.24        1.53      3.94 o
  -9   1  11       22.00       23.16      1.99 o
  -8   1  11        3.32        0.26      3.00 o
  -7   1  11        0.01       -0.47      3.16 o
  -6   1  11        3.15        2.51      1.21 o
  -5   1  11       78.27       72.51      2.36 o
  -4   1  11       36.18       40.24      1.60 o
  -3   1  11      120.94      115.43      3.77 o
  -2   1  11        1.61       -1.83      2.02 o
  -1   1  11       10.21       10.58      1.07 o
   0   1  11       48.03       48.63      2.99 o
   1   1  11        0.60        1.04      0.95 o
   2   1  11       38.70       45.60      1.78 o
   3   1  11       37.04       35.98      1.86 o
   4   1  11        7.70        7.07      1.47 o
   5   1  11       85.42       87.12      2.80 o
   6   1  11        1.88       -0.30      3.64 o
   7   1  11       40.13       45.67      2.59 o
 -10   2  11       18.91       13.79      1.94 o
  -9   2  11        0.65       -2.27      3.52 o
  -8   2  11       59.18       58.16      2.24 o
  -7   2  11        6.09        7.17      1.37 o
  -6   2  11       34.50       30.72      1.70 o
  -5   2  11        2.22        3.10      1.14 o
  -4   2  11       92.92       91.95      3.00 o
  -3   2  11      143.87      150.31      4.22 o
  -2   2  11       48.97       48.71      1.70 o
  -1   2  11      282.62      280.09      7.92 o
   0   2  11      133.12      137.53      3.05 o
   1   2  11       51.26       48.98      1.83 o
   2   2  11       28.96       29.67      1.64 o
   3   2  11       18.62       18.61      1.53 o
   4   2  11       19.85       19.41      1.55 o
   5   2  11       21.63       24.24      1.81 o
   6   2  11        0.47        1.24      3.00 o
 -10   3  11        0.09       -1.14      1.59 o
  -9   3  11        0.01        0.29      3.36 o
  -8   3  11        6.83        1.37      3.60 o
  -7   3  11        2.29        2.78      1.23 o
  -6   3  11       40.39       41.49      1.85 o
  -5   3  11       38.47       39.44      1.73 o
  -4   3  11       56.06       55.21      1.91 o
  -3   3  11       47.08       43.65      1.81 o
  -2   3  11        0.14       -2.33      2.33 o
  -1   3  11       14.86       13.62      1.29 o
   0   3  11      177.98      175.85      8.67 o
   1   3  11      118.45      107.76      3.34 o
   2   3  11      205.76      203.36      5.65 o
   3   3  11       95.22       96.86      2.95 o
   4   3  11       30.68       28.63      1.83 o
   5   3  11       26.86       27.67      1.95 o
   6   3  11        5.47        4.83      1.52 o
 -10   4  11        5.81        3.60      1.86 o
  -9   4  11       10.20       12.06      1.76 o
  -8   4  11        0.22       -0.28      3.13 o
  -7   4  11       14.43       18.88      1.71 o
  -6   4  11        0.36       -1.14      1.19 o
  -5   4  11       46.39       48.63      1.95 o
  -4   4  11       19.29       21.00      1.49 o
  -3   4  11      175.69      165.45      4.85 o
  -2   4  11      262.57      254.58      5.99 o
  -1   4  11      168.52      167.70      4.86 o
   0   4  11       80.19       75.40      1.70 o
   1   4  11       40.32       41.97      1.87 o
   2   4  11        3.79        1.78      1.24 o
   3   4  11        2.58        1.03      2.24 o
   4   4  11       29.84       32.95      1.94 o
   5   4  11        1.32        1.03      1.45 o
   6   4  11        2.90        1.45      1.60 o
  -9   5  11        2.56       -1.26      3.73 o
  -8   5  11       11.35       12.84      1.78 o
  -7   5  11        0.52       -0.28      3.49 o
  -6   5  11        5.04        5.17      1.46 o
  -5   5  11       32.53       32.55      1.84 o
  -4   5  11       15.64       14.02      1.46 o
  -3   5  11       10.32        8.65      1.33 o
  -2   5  11       48.28       46.40      1.92 o
  -1   5  11       23.64       26.58      1.59 o
   0   5  11       20.73       20.06      1.09 o
   1   5  11      121.05      126.09      3.79 o
   2   5  11       15.93       16.26      1.45 o
   3   5  11       33.56       38.95      2.01 o
   4   5  11       39.34       40.20      2.18 o
   5   5  11        0.07        0.89      1.38 o
  -9   6  11       24.67       26.55      2.07 o
  -8   6  11        0.35       -1.86      3.64 o
  -7   6  11       93.83       94.52      2.93 o
  -6   6  11        0.03       -0.83      1.37 o
  -5   6  11      102.55      106.36      3.25 o
  -4   6  11       25.90       27.50      1.78 o
  -3   6  11        9.46        9.02      1.31 o
  -2   6  11        1.73        1.27      1.18 o
  -1   6  11        0.00       -1.02      2.75 o
   0   6  11        0.32       -1.84      1.84 o
   1   6  11       18.24       17.76      1.55 o
   2   6  11       25.47       23.14      1.86 o
   3   6  11       35.28       37.80      2.12 o
   4   6  11        3.22        4.49      1.46 o
   5   6  11        8.90        9.37      1.70 o
  -8   7  11        2.86        4.77      1.61 o
  -7   7  11        2.19       -3.54      3.54 o
  -6   7  11        4.31        5.37      1.46 o
  -5   7  11        0.22        1.14      3.26 o
  -4   7  11      104.80      106.87      3.26 o
  -3   7  11        3.82        3.38      1.35 o
  -2   7  11       35.91       39.09      2.01 o
  -1   7  11        3.76        4.05      1.25 o
   0   7  11        0.78       -2.09      2.09 o
   1   7  11        4.87        5.80      1.30 o
   2   7  11        0.92       -1.78      3.33 o
   3   7  11        7.77       10.59      1.59 o
   4   7  11        7.77        4.86      1.65 o
  -6   8  11        1.88        2.24      3.69 o
  -5   8  11       22.74       22.68      1.94 o
  -4   8  11       10.35        0.60      3.49 o
  -3   8  11        4.75        4.86      1.46 o
  -2   8  11       19.29       19.62      1.68 o
  -1   8  11        3.42        0.65      1.42 o
   0   8  11       34.71       35.21      1.43 o
   1   8  11       13.87       11.75      1.66 o
   2   8  11        0.22       -1.61      3.36 o
  -5   9  11        7.96        8.98      1.82 o
  -4   9  11        0.22        1.96      1.41 o
  -3   9  11        5.15        0.97      3.83 o
  -2   9  11        0.04       -3.42      3.42 o
  -1   9  11       15.38       14.70      1.78 o
   0   9  11        4.58        4.30      1.41 o
 -10   0  12       47.89       44.07      2.47 o
  -8   0  12       52.28       52.50      2.34 o
  -6   0  12       22.97       23.52      1.62 o
  -4   0  12       15.05       11.53      1.21 o
  -2   0  12       97.31      107.02      3.27 o
   0   0  12      251.72      252.66      4.26 o
   2   0  12      130.05      130.20      3.80 o
   4   0  12        5.41        6.18      1.52 o
   6   0  12       38.29       41.95      2.43 o
 -10   1  12        0.36        1.91      3.75 o
  -9   1  12        0.87        1.12      1.43 o
  -8   1  12       16.03       17.76      1.77 o
  -7   1  12       15.71       13.03      1.64 o
  -6   1  12        0.26       -0.38      1.24 o
  -5   1  12        6.60        4.24      1.32 o
  -4   1  12        8.92       10.13      1.30 o
  -3   1  12        0.04        0.00      2.23 o
  -2   1  12       31.65       34.57      1.64 o
  -1   1  12       15.07       19.15      1.40 o
   0   1  12       28.80       28.64      1.53 o
   1   1  12      143.76      151.21      4.86 o
   2   1  12        2.17        0.48      2.59 o
   3   1  12      188.22      195.91      5.83 o
   4   1  12        0.19        0.28      3.23 o
   5   1  12       68.96       73.97      2.86 o
   6   1  12        0.64       -3.81      3.81 o
 -10   2  12        4.63        3.11      1.72 o
  -9   2  12        0.11       -3.64      3.64 o
  -8   2  12       22.81       25.89      1.91 o
  -7   2  12       24.26       22.63      1.70 o
  -6   2  12       21.09       23.38      1.66 o
  -5   2  12      182.68      172.29      5.27 o
  -4   2  12      153.82      150.32      4.72 o
  -3   2  12      162.53      168.59      4.94 o
  -2   2  12       74.10       73.56      2.48 o
  -1   2  12        0.28        1.02      1.05 o
   0   2  12       69.85       63.66      1.53 o
   1   2  12       73.40       80.02      2.39 o
   2   2  12        1.05        0.44      1.12 o
   3   2  12       14.63       15.96      1.56 o
   4   2  12        2.78        1.65      1.39 o
   5   2  12        1.65        0.31      3.32 o
 -10   3  12        5.04        3.32      1.74 o
  -9   3  12        2.04        2.94      1.55 o
  -8   3  12       15.26       13.73      1.71 o
  -7   3  12        9.00        9.20      1.45 o
  -6   3  12       17.99       18.40      1.65 o
  -5   3  12        0.09       -1.45      2.51 o
  -4   3  12       50.64       46.25      1.99 o
  -3   3  12       39.12       41.59      1.83 o
  -2   3  12      275.03      277.31      6.26 o
  -1   3  12       90.46       94.67      2.77 o
   0   3  12      134.59      135.38      2.68 o
   1   3  12       66.62       66.14      2.20 o
   2   3  12       31.99       32.79      1.79 o
   3   3  12       23.97       24.31      1.73 o
   4   3  12        0.98        1.87      1.29 o
   5   3  12        3.45       -0.32      3.46 o
  -9   4  12        9.47        8.38      1.78 o
  -8   4  12        0.07        0.53      1.41 o
  -7   4  12       40.24       39.93      2.13 o
  -6   4  12       80.73       85.19      2.62 o
  -5   4  12       81.75       75.81      2.45 o
  -4   4  12      111.60      108.34      3.65 o
  -3   4  12       57.52       58.25      2.14 o
  -2   4  12       71.10       68.37      2.22 o
  -1   4  12       27.72       26.95      1.71 o
   0   4  12       21.71       19.22      2.27 o
   1   4  12        6.96        5.19      1.29 o
   2   4  12       17.15       16.55      1.53 o
   3   4  12        0.27       -0.57      3.00 o
   4   4  12        0.91        0.91      3.12 o
   5   4  12        6.77        7.68      1.67 o
  -9   5  12        4.94        5.38      1.60 o
  -8   5  12        0.28        1.55      3.30 o
  -7   5  12        8.50        8.27      1.64 o
  -6   5  12        2.92        2.50      1.41 o
  -5   5  12        2.09        0.54      1.39 o
  -4   5  12        4.99        1.31      2.94 o
  -3   5  12      116.03      123.05      3.72 o
  -2   5  12       15.40       16.13      1.52 o
  -1   5  12      134.98      129.78      4.03 o
   0   5  12       65.32       64.32      4.01 o
   1   5  12        7.33        8.80      1.36 o
   2   5  12       71.47       77.25      2.59 o
   3   5  12        9.92       11.05      1.59 o
   4   5  12       73.18       71.47      2.81 o
  -8   6  12        7.93        6.42      1.65 o
  -7   6  12       17.59       18.36      1.81 o
  -6   6  12        2.46        1.95      1.39 o
  -5   6  12        2.03       -3.24      3.24 o
  -4   6  12        1.54       -2.81      3.19 o
  -3   6  12        9.02        7.03      1.36 o
  -2   6  12       22.40       23.81      1.69 o
  -1   6  12       50.90       51.21      2.20 o
   0   6  12        4.87        2.93      0.95 o
   1   6  12       52.84       53.33      2.30 o
   2   6  12        2.04        2.94      1.42 o
   3   6  12        2.48        2.85      1.50 o
  -7   7  12        2.35        2.57      1.60 o
  -6   7  12       13.70       14.92      1.68 o
  -5   7  12        8.74        5.50      1.58 o
  -4   7  12        0.00        0.59      2.56 o
  -3   7  12        0.08       -2.05      2.67 o
  -2   7  12        9.62        8.46      1.57 o
  -1   7  12        7.92        9.47      1.43 o
   0   7  12        1.28        0.12      2.29 o
   1   7  12       11.78       13.01      1.63 o
   2   7  12       73.54       79.79      2.86 o
  -5   8  12        2.70        1.31      3.46 o
  -4   8  12       46.07       50.71      2.39 o
  -3   8  12       10.12       12.97      1.67 o
  -2   8  12        7.93        6.84      1.55 o
  -1   8  12       29.05       30.43      2.13 o
   0   8  12        0.11        0.34      2.25 o
   1   8  12       11.91       13.41      1.73 o
 -10   0  13       20.53       21.38      2.24 o
  -8   0  13        0.68        1.34      1.37 o
  -6   0  13       39.27       49.77      2.07 o
  -4   0  13      168.00      185.36      5.30 o
  -2   0  13      307.46      296.50      6.82 o
   0   0  13       15.05       10.95      1.68 o
   2   0  13       55.25       66.24      2.43 o
   4   0  13       73.79       79.62      2.91 o
  -9   1  13        0.13       -0.44      1.56 o
  -8   1  13        1.05       -0.41      1.34 o
  -7   1  13        0.34       -2.52      2.95 o
  -6   1  13       11.72       14.39      1.48 o
  -5   1  13        0.14        0.35      1.18 o
  -4   1  13       31.51       33.98      1.85 o
  -3   1  13       57.44       61.33      2.19 o
  -2   1  13        0.73        1.43      2.74 o
  -1   1  13      242.86      250.20      6.21 o
   0   1  13        0.65        1.48      1.91 o
   1   1  13      246.59      271.97      6.58 o
   2   1  13        4.79        4.65      1.47 o
   3   1  13       69.94       72.25      2.68 o
   4   1  13        6.05        6.83      1.55 o
   5   1  13        2.43        1.33      3.51 o
  -9   2  13       18.79       18.51      1.93 o
  -8   2  13       40.37       45.75      2.26 o
  -7   2  13       62.55       62.31      2.47 o
  -6   2  13       45.92       45.89      2.19 o
  -5   2  13       11.05       11.77      1.55 o
  -4   2  13       85.10       88.60      2.55 o
  -3   2  13       42.97       47.09      2.01 o
  -2   2  13        9.51        7.22      1.35 o
  -1   2  13       55.28       56.72      2.14 o
   0   2  13        0.80        0.00      1.82 o
   1   2  13        1.13        0.52      2.63 o
   2   2  13       30.19       31.87      1.83 o
   3   2  13       10.72       12.11      1.61 o
   4   2  13       31.49       35.84      2.27 o
  -9   3  13        1.98        0.91      1.63 o
  -8   3  13        0.00       -2.75      3.55 o
  -7   3  13        0.51       -2.01      3.36 o
  -6   3  13       51.86       46.94      2.30 o
  -5   3  13       28.54       29.43      1.85 o
  -4   3  13       89.73       95.47      3.00 o
  -3   3  13       72.54       68.23      2.38 o
  -2   3  13       45.60       46.27      2.03 o
  -1   3  13       81.69       81.60      2.48 o
   0   3  13        0.14       -0.11      1.82 o
   1   3  13       34.63       34.28      1.78 o
   2   3  13       11.98       14.88      1.52 o
   3   3  13        8.02        7.66      1.42 o
   4   3  13        9.97       10.20      1.64 o
  -8   4  13       26.80       27.70      2.13 o
  -7   4  13       49.52       41.36      2.25 o
  -6   4  13       76.73       71.89      2.63 o
  -5   4  13       72.59       69.56      2.56 o
  -4   4  13        0.00        0.54      2.60 o
  -3   4  13       70.38       69.63      2.44 o
  -2   4  13       22.58       23.74      1.79 o
  -1   4  13       31.22       26.79      1.82 o
   0   4  13       15.18       16.46      1.08 o
   1   4  13        0.11        1.34      1.21 o
   2   4  13        3.69        4.87      1.31 o
   3   4  13        6.73        6.66      1.52 o
   4   4  13        2.34        2.26      1.49 o
  -8   5  13        0.02       -3.48      3.48 o
  -7   5  13       16.32       14.07      1.77 o
  -6   5  13        3.07        2.03      1.45 o
  -5   5  13       56.34       56.06      2.37 o
  -4   5  13       41.51       39.34      2.09 o
  -3   5  13       12.49       12.74      1.64 o
  -2   5  13       75.18       76.72      2.63 o
  -1   5  13       26.78       27.80      1.92 o
   0   5  13      144.89      153.57      3.17 o
   1   5  13       29.05       27.81      1.94 o
   2   5  13       61.39       64.23      2.55 o
   3   5  13        0.63       -0.33      3.46 o
  -7   6  13        4.67        0.66      3.15 o
  -6   6  13        6.21        7.36      1.53 o
  -5   6  13       23.96       24.40      2.00 o
  -4   6  13        3.15        3.22      1.32 o
  -3   6  13       75.59       77.00      2.69 o
  -2   6  13        2.45        1.18      2.66 o
  -1   6  13       34.38       39.94      2.17 o
   0   6  13        6.03        6.29      1.08 o
   1   6  13        0.73        0.00      1.44 o
   2   6  13        8.36        9.85      1.69 o
  -6   7  13        0.79       -3.55      3.55 o
  -5   7  13        1.01        3.31      1.33 o
  -4   7  13        0.16       -0.95      3.15 o
  -3   7  13       13.79       13.91      1.69 o
  -2   7  13       60.26       63.47      2.68 o
  -1   7  13        9.76        9.04      1.67 o
   0   7  13      110.88      119.63      5.06 o
   1   7  13        1.48       -0.67      3.62 o
  -8   0  14       25.03       23.09      2.08 o
  -6   0  14      149.73      156.37      4.56 o
  -4   0  14       70.18       67.39      2.44 o
  -2   0  14        2.17       -0.27      3.37 o
   0   0  14       82.91       98.91      2.04 o
   2   0  14       73.52       82.61      2.85 o
   4   0  14        8.51        6.83      1.77 o
  -9   1  14        1.04       -1.33      3.67 o
  -8   1  14        7.54       10.17      1.68 o
  -7   1  14        3.83        1.37      1.54 o
  -6   1  14        1.28        2.43      1.39 o
  -5   1  14       90.68       95.02      2.93 o
  -4   1  14        0.05        1.89      3.12 o
  -3   1  14      257.00      267.78      6.99 o
  -2   1  14        8.64       10.53      1.49 o
  -1   1  14      203.07      214.34      6.35 o
   0   1  14       13.77       14.01      1.75 o
   1   1  14       34.59       39.36      2.24 o
   2   1  14       22.36       25.12      1.95 o
   3   1  14        0.00        0.76      1.41 o
  -8   2  14       52.01       48.33      2.53 o
  -7   2  14        0.07       -0.42      1.58 o
  -6   2  14       28.23       28.35      1.93 o
  -5   2  14       10.00        9.31      1.53 o
  -4   2  14       10.11        9.31      1.53 o
  -3   2  14        0.49       -2.99      2.99 o
  -2   2  14       10.26       11.71      1.50 o
  -1   2  14       37.69       41.68      2.09 o
   0   2  14       39.91       43.40      1.54 o
   1   2  14        8.87       11.89      1.58 o
   2   2  14       22.28       24.26      1.93 o
   3   2  14       11.12       11.79      1.75 o
  -8   3  14       11.42       11.36      1.86 o
  -7   3  14       42.49       39.18      2.28 o
  -6   3  14       28.43       33.06      2.09 o
  -5   3  14       87.83       89.96      2.78 o
  -4   3  14        1.67        3.06      1.39 o
  -3   3  14       82.00       83.53      2.94 o
  -2   3  14       10.31       11.07      1.55 o
  -1   3  14       33.00       35.12      1.94 o
   0   3  14       15.30       16.21      1.14 o
   1   3  14       15.79       21.56      1.72 o
   2   3  14       41.05       44.22      2.25 o
   3   3  14       12.23       13.92      1.84 o
  -7   4  14       24.96       28.94      2.11 o
  -6   4  14        3.77        3.87      1.56 o
  -5   4  14       15.36       16.74      1.86 o
  -4   4  14       27.59       26.08      1.82 o
  -3   4  14        0.12        0.29      2.73 o
  -2   4  14        0.01       -0.17      1.30 o
  -1   4  14       20.10       15.93      1.76 o
   0   4  14       11.69       12.74      1.13 o
   1   4  14       28.15       27.24      2.02 o
   2   4  14        0.00        1.74      1.35 o
  -7   5  14        2.69        2.53      1.65 o
  -6   5  14       15.00       12.20      1.72 o
  -5   5  14        7.62        6.68      1.59 o
  -4   5  14       73.81       76.20      2.75 o
  -3   5  14       39.52       37.24      2.17 o
  -2   5  14       63.16       71.53      2.61 o
  -1   5  14        2.44        5.32      1.50 o
   0   5  14       50.68       49.30      1.68 o
   1   5  14       20.27       22.27      1.91 o
  -5   6  14       57.42       68.08      2.72 o
  -4   6  14        0.44       -3.20      3.71 o
  -3   6  14       13.85       16.29      1.70 o
  -2   6  14        7.31        8.18      1.64 o
  -1   6  14       16.33       17.07      1.97 o
   0   6  14        8.27        6.99      3.58 o
  -8   0  15       44.26       47.32      2.60 o
  -6   0  15       15.17       14.68      1.86 o
  -4   0  15       13.19       13.45      1.65 o
  -2   0  15       87.02       93.46      2.84 o
   0   0  15       54.85       55.46      2.21 o
   2   0  15       16.60       17.00      1.86 o
  -8   1  15        0.54       -3.48      3.48 o
  -7   1  15       87.72       97.58      3.20 o
  -6   1  15        3.49        5.72      1.72 o
  -5   1  15      168.23      178.07      6.14 o
  -4   1  15        7.09        1.17      3.76 o
  -3   1  15       85.90       86.86      2.84 o
  -2   1  15       42.32       45.98      2.21 o
  -1   1  15        4.17        2.94      1.50 o
   0   1  15       56.93       69.55      1.81 o
   1   1  15        1.22        0.19      1.51 o
   2   1  15        1.22        1.31      3.56 o
  -7   2  15        1.29        1.29      3.42 o
  -6   2  15        0.00       -1.24      3.34 o
  -5   2  15       14.25       15.56      1.76 o
  -4   2  15       14.24       12.39      1.71 o
  -3   2  15       18.55       19.87      1.74 o
  -2   2  15       15.61       15.86      1.68 o
  -1   2  15        2.64        3.65      1.41 o
   0   2  15        8.41        7.87      1.13 o
   1   2  15       41.90       44.66      2.37 o
   2   2  15        2.54        3.78      1.60 o
  -7   3  15       15.01       18.34      1.84 o
  -6   3  15       13.71       15.66      1.68 o
  -5   3  15        6.52        7.53      1.61 o
  -4   3  15       13.56       13.40      1.73 o
  -3   3  15        3.44        1.21      3.36 o
  -2   3  15       58.73       62.96      2.53 o
  -1   3  15        8.39        9.23      1.70 o
   0   3  15       32.93       36.91      1.54 o
   1   3  15       11.97       12.74      1.82 o
  -6   4  15        0.01       -3.58      3.58 o
  -5   4  15        3.90       -1.28      3.62 o
  -4   4  15       13.85       17.20      1.73 o
  -3   4  15       15.89       17.68      1.86 o
  -2   4  15       10.00       10.86      1.64 o
  -1   4  15       17.86       20.96      1.92 o
   0   4  15        1.61        0.96      2.35 o
  -5   5  15        0.00        0.20      1.58 o
  -4   5  15       63.59       68.24      2.78 o
  -3   5  15       20.66       21.42      1.98 o
  -2   5  15       15.58       17.11      1.81 o
  -1   5  15       51.96       55.18      2.62 o
  -6   0  16       32.31       29.24      2.20 o
  -4   0  16       69.96       70.37      2.66 o
  -2   0  16       56.48       56.35      2.51 o
   0   0  16        4.76        1.95      1.61 o
  -6   1  16       10.24       10.15      1.89 o
  -5   1  16       10.91        9.43      1.89 o
  -4   1  16       46.06       53.08      2.49 o
  -3   1  16        0.26        0.95      3.41 o
  -2   1  16        3.15        5.77      1.44 o
  -1   1  16        0.02        0.97      3.11 o
   0   1  16        9.61       12.49      1.88 o
  -5   2  16        0.12       -0.65      3.27 o
  -4   2  16        3.35        3.09      1.52 o
  -3   2  16       23.22       24.02      1.99 o
  -2   2  16        0.12       -1.61      3.17 o
  -1   2  16       42.92       51.45      2.44 o
   0   2  16       11.37       13.93      1.27 o
  -5   3  16        8.14        9.39      1.85 o
  -4   3  16       27.81       31.89      2.18 o
  -3   3  16       23.92       24.42      1.96 o
  -2   3  16       23.45       27.24      2.09 o
  -1   3  16       14.32       14.39      1.90 o
 
